# Supplementary material for: 1,4-Diazo­niabi­cyclo­[2.2.2]octane tetra­chlorido­cadmate(II) monohydrate
Source: Acta Crystallogr Sect E Struct Rep Online. 2014 Apr 12;70(Pt 5):m178. doi: 10.1107/S1600536814007533 (PMC4011291; doi:10.1107/S1600536814007533)
Supplement: Supplementary file 1 [file e-70-0m178-sup1.cif]

##############################################################################
#                                                                            #
# This CIF contains the data in a paper accepted for publication in          #
# Acta Crystallographica Section E. It conforms to the requirements of       #
# Notes for Authors for Acta Crystallographica Section E, and has been       #
# peer reviewed under the auspices of the IUCr Commission on Journals.       #
#                                                                            #
# Full details of the Crystallographic Information File format               #
# are given in the paper "The Crystallographic Information File (CIF):       #
# a New Standard Archive File for Crystallography" by S. R. Hall, F. H.      #
# Allen and I. D. Brown [Acta Cryst. (1991), A47, 655-685].                  #
#                                                                            #
# The current version of the core CIF dictionary is obtainable from          #
# ftp://ftp.iucr.org/pub/cif_core.dic.                                       #
#                                                                            #
# Software is freely available for graphical display of the structure(s)     #
# in this CIF. For information consult the CIF software page                 #
# http://www.iucr.org/resources/cif/software.                                #
#                                                                            #
# This file may be used for bona fide research purposes within the           #
# scientific community so long as proper attribution is given to the journal # 
# article from which it was obtained.                                        #
#                                                                            #
##############################################################################
data_I
_audit_creation_method     SHELXL-97
_database_code_depnum_ccdc_archive     'CCDC 967916'
_chemical_name_systematic
;
1,4-Diazoniabicyclo[2.2.2]octane tetrachloridocadmate(II) monohydrate
;
_chemical_name_common
;
1,4-Diazoniabicyclo[2.2.2]octane tetrachloridocadmate(II) monohydrate
;
_chemical_formula_moiety     'C6 H14 N2, Cd Cl4, H2 O'
_chemical_formula_sum     'C6 H16 Cd Cl4 N2 O'
_chemical_formula_iupac     '(C6 H14 N2) [Cd Cl4] , H2 O'
_chemical_formula_weight     386.40
_chemical_melting_point     ?
_symmetry_cell_setting     orthorhombic
_symmetry_space_group_name_H-M     'P 21 21 21'
_symmetry_space_group_name_Hall     'P 2ac 2ab'
loop_
    _symmetry_equiv_pos_as_xyz
    'x, y, z'
    '-x+1/2, -y, z+1/2'
    'x+1/2, -y+1/2, -z'
    '-x, y+1/2, -z+1/2'
_cell_length_a     8.528(5)
_cell_length_b     11.653(2)
_cell_length_c     13.114(6)
_cell_angle_alpha     90.00
_cell_angle_beta     90.00
_cell_angle_gamma     90.00
_cell_volume     1303.2(10)
_cell_formula_units_Z     4
_cell_measurement_reflns_used     2837
_cell_measurement_theta_min     2.4
_cell_measurement_theta_max     27
_cell_measurement_temperature     298(2)
_exptl_crystal_description     prism
_exptl_crystal_colour     colorless
_exptl_crystal_size_max     0.54
_exptl_crystal_size_mid     0.43
_exptl_crystal_size_min     0.29
_exptl_crystal_density_diffrn     1.959
_exptl_crystal_density_meas     ?
_exptl_crystal_density_method     'not measured'
_exptl_crystal_F_000     752
_exptl_absorpt_coefficient_mu     2.468
_exptl_absorpt_correction_type     psi-scan
_exptl_absorpt_process_details
;
(North <i>et al.</i> (1968)
;
_exptl_absorpt_correction_T_min     0.2834
_exptl_absorpt_correction_T_max     0.5357
_exptl_special_details
;
Number of psi-scan sets used was   5
Theta correction was applied.
Averaged transmission function was used.
No Fourier smoothing was applied.
;
_diffrn_ambient_temperature     298(2)
_diffrn_radiation_type     MoK\a
_diffrn_radiation_wavelength     0.71073
_diffrn_radiation_source     'fine-focus sealed tube'
_diffrn_radiation_monochromator     graphite
_diffrn_measurement_device_type     'Enraf--Nonius CAD-4'
_diffrn_measurement_method     'non-profiled omega/2theta scans'
_diffrn_detector_area_resol_mean     ?
_diffrn_reflns_number     5639
_diffrn_reflns_av_R_equivalents     0.0747
_diffrn_reflns_av_sigmaI/netI     0.0630
_diffrn_reflns_theta_min     2.34
_diffrn_reflns_theta_max     26.97
_diffrn_reflns_theta_full     26.97
_diffrn_measured_fraction_theta_max     1.000
_diffrn_measured_fraction_theta_full     1.000
_diffrn_reflns_limit_h_min     -10
_diffrn_reflns_limit_h_max     6
_diffrn_reflns_limit_k_min     -14
_diffrn_reflns_limit_k_max     1
_diffrn_reflns_limit_l_min     -16
_diffrn_reflns_limit_l_max     16
_diffrn_standards_number     2
_diffrn_standards_interval_count     ?
_diffrn_standards_interval_time     120
_diffrn_standards_decay_%     1
_refine_special_details
;
Refinement of <i>F</i>^2^ against ALL reflections. The weighted <i>R</i>-factor
<i>wR</i> and goodness of fit <i>S</i> are based on <i>F</i>^2^, conventional
<i>R</i>-factors <i>R</i> are based on <i>F</i>, with <i>F</i> set to zero for
negative <i>F</i>^2^. The threshold expression of <i>F</i>^2^ >
\s(<i>F</i>^2^) is used only for calculating <i>R</i>-factors(gt) <i>etc</i>.
and is not relevant to the choice of reflections for refinement.
<i>R</i>-factors based on <i>F</i>^2^ are statistically about twice as large
as those based on <i>F</i>, and <i>R</i>- factors based on ALL data will be
even larger.
;
_reflns_number_total     2837
_reflns_number_gt     2632
_reflns_threshold_expression     >2sigma(I)
_refine_ls_structure_factor_coef     Fsqd
_refine_ls_matrix_type     full
_refine_ls_R_factor_all     0.0513
_refine_ls_R_factor_gt     0.0480
_refine_ls_wR_factor_gt     0.1312
_refine_ls_wR_factor_ref     0.1338
_refine_ls_goodness_of_fit_ref     1.194
_refine_ls_restrained_S_all     1.193
_refine_ls_number_reflns     2837
_refine_ls_number_parameters     135
_refine_ls_number_restraints     10
_refine_ls_hydrogen_treatment     noref
_refine_ls_weighting_scheme     calc
_refine_ls_weighting_details
         'calc w=1/[\s^2^(Fo^2^)+(0.0587P)^2^+1.6133P] where P=(Fo^2^+2Fc^2^)/3'
_atom_sites_solution_hydrogens     geom
_atom_sites_solution_primary     direct
_atom_sites_solution_secondary     difmap
_refine_ls_shift/su_max     0.001
_refine_ls_shift/su_mean     0.000
_refine_diff_density_max     1.581
_refine_diff_density_min     -1.439
_refine_ls_extinction_method     none
_refine_ls_extinction_coef     ?
_refine_ls_abs_structure_details     ?
loop_
    _atom_type_symbol
    _atom_type_description
    _atom_type_scat_dispersion_real
    _atom_type_scat_dispersion_imag
    _atom_type_scat_source
    'C' 'C' 0.0033 0.0016
                         'International Tables Vol C Tables 4.2.6.8 and 6.1.1.4'
    'H' 'H' 0.0000 0.0000
                         'International Tables Vol C Tables 4.2.6.8 and 6.1.1.4'
    'Cd' 'Cd' -0.8075 1.2024
                         'International Tables Vol C Tables 4.2.6.8 and 6.1.1.4'
    'Cl' 'Cl' 0.1484 0.1585
                         'International Tables Vol C Tables 4.2.6.8 and 6.1.1.4'
    'N' 'N' 0.0061 0.0033
                         'International Tables Vol C Tables 4.2.6.8 and 6.1.1.4'
    'O' 'O' 0.0106 0.0060
                         'International Tables Vol C Tables 4.2.6.8 and 6.1.1.4'
_computing_data_collection     'CAD-4 EXPRESS (Duisenberg, 1992)'
_computing_cell_refinement     'CAD-4 EXPRESS (Duisenberg, 1992)'
_computing_data_reduction     'XCAD4 (Harms & Wocadlo, 1995)'
_computing_structure_solution     'SHELXS-97 (Sheldrick, 2008)'
_computing_structure_refinement     'SHELXL-97 (Sheldrick, 2008)'
_computing_molecular_graphics     'DIAMOND (Brandenburg, 2006)'
_computing_publication_material     'publCIF (Westrip, 2010)'
loop_
    _atom_site_type_symbol
    _atom_site_label
    _atom_site_fract_x
    _atom_site_fract_y
    _atom_site_fract_z
    _atom_site_U_iso_or_equiv
    _atom_site_adp_type
    _atom_site_calc_flag
    _atom_site_refinement_flags
    _atom_site_occupancy
    _atom_site_symmetry_multiplicity
    _atom_site_disorder_assembly
    _atom_site_disorder_group
    Cd Cd 0.74636(5) 0.52500(4) 0.50315(3) 0.04606(17) Uani d . 1 1 . .
    Cl Cl1 0.52000(18) 0.40196(13) 0.46103(13) 0.0465(3) Uani d . 1 1 . .
    Cl Cl2 0.7583(2) 0.53068(14) 0.69230(11) 0.0544(4) Uani d . 1 1 . .
    Cl Cl3 0.9940(2) 0.43346(15) 0.46078(15) 0.0557(4) Uani d . 1 1 . .
    Cl Cl4 0.6884(2) 0.71103(15) 0.41831(12) 0.0542(4) Uani d . 1 1 . .
    C C1 0.4091(7) 0.6836(5) 0.2060(5) 0.0457(13) Uani d . 1 1 . .
    H H1A 0.498(5) 0.6620(12) 0.153(3) 0.055 Uiso calc R 1 1 . .
    H H1B 0.4419(18) 0.761(4) 0.2435(19) 0.055 Uiso calc R 1 1 . .
    C C2 0.2540(8) 0.6998(6) 0.1512(5) 0.0514(13) Uani d . 1 1 . .
    H H2A 0.2282(17) 0.776(5) 0.1496(5) 0.062 Uiso calc R 1 1 . .
    H H2B 0.2617(9) 0.6741(16) 0.086(4) 0.062 Uiso calc R 1 1 . .
    C C3 0.2824(8) 0.6248(7) 0.3636(6) 0.0583(18) Uani d D 1 1 . .
    H H3A 0.3266(11) 0.6796(11) 0.4005(8) 0.070 Uiso calc RD 1 1 . .
    H H3B 0.2613(9) 0.5660(12) 0.4042(9) 0.070 Uiso calc RD 1 1 . .
    C C4 0.1319(9) 0.6690(6) 0.3149(6) 0.065(2) Uani d D 1 1 . .
    H H4A 0.0481(16) 0.6394(8) 0.3470(8) 0.078 Uiso calc RD 1 1 . .
    H H4B 0.1274(9) 0.7458(14) 0.3198(7) 0.078 Uiso calc RD 1 1 . .
    C C5 0.3284(9) 0.4857(5) 0.2294(6) 0.0519(16) Uani d D 1 1 . .
    H H5A 0.3330(9) 0.4244(11) 0.2713(9) 0.062 Uiso calc RD 1 1 . .
    H H5B 0.3874(13) 0.4708(6) 0.1738(11) 0.062 Uiso calc RD 1 1 . .
    C C6 0.1623(9) 0.5077(6) 0.1985(7) 0.0586(18) Uani d D 1 1 . .
    H H6A 0.0970(14) 0.4692(9) 0.2392(9) 0.070 Uiso calc RD 1 1 . .
    H H6B 0.1468(9) 0.4843(7) 0.1344(12) 0.070 Uiso calc RD 1 1 . .
    N N1 0.3888(6) 0.5887(5) 0.2823(4) 0.0431(11) Uani d D 1 1 . .
    H H1 0.477(2) 0.5730(6) 0.3082(7) 0.052 Uiso calc RD 1 1 . .
    N N2 0.1318(6) 0.6341(5) 0.2067(5) 0.0554(15) Uani d D 1 1 . .
    H H2 0.043(2) 0.6488(6) 0.1811(8) 0.067 Uiso calc RD 1 1 . .
    O O 0.1563(8) 0.2409(6) 0.3238(6) 0.0861(19) Uani d . 1 1 . .
loop_
    _atom_site_aniso_label
    _atom_site_aniso_U_11
    _atom_site_aniso_U_22
    _atom_site_aniso_U_33
    _atom_site_aniso_U_12
    _atom_site_aniso_U_13
    _atom_site_aniso_U_23
    Cd 0.0463(3) 0.0409(2) 0.0510(3) 0.00213(18) -0.0028(2) 0.00245(17)
    Cl1 0.0486(8) 0.0402(7) 0.0508(8) -0.0018(6) 0.0024(6) -0.0039(6)
    Cl2 0.0613(8) 0.0530(8) 0.0490(7) 0.0058(9) -0.0041(8) -0.0042(6)
    Cl3 0.0519(8) 0.0515(8) 0.0635(9) 0.0105(7) 0.0063(7) 0.0105(8)
    Cl4 0.0684(9) 0.0423(7) 0.0520(8) 0.0014(7) -0.0163(7) 0.0047(7)
    C1 0.042(3) 0.034(3) 0.061(3) -0.005(2) 0.004(3) 0.007(3)
    C2 0.049(3) 0.048(3) 0.057(3) -0.006(3) -0.001(3) 0.020(3)
    C3 0.063(5) 0.057(4) 0.056(3) -0.006(3) 0.006(3) -0.005(3)
    C4 0.062(4) 0.046(4) 0.087(5) 0.012(3) 0.032(4) 0.012(4)
    C5 0.055(4) 0.026(2) 0.075(4) 0.001(3) -0.008(3) 0.002(3)
    C6 0.061(4) 0.041(3) 0.075(5) -0.008(3) -0.016(4) 0.006(3)
    N1 0.042(2) 0.040(2) 0.047(3) 0.002(2) -0.005(2) 0.004(2)
    N2 0.038(3) 0.044(3) 0.084(4) 0.004(2) -0.004(3) 0.027(3)
    O 0.085(4) 0.070(4) 0.103(5) -0.014(3) 0.008(4) -0.009(4)
_geom_special_details
;
All e.s.d.'s (except the e.s.d. in the dihedral angle between two l.s. planes)
are estimated using the full covariance matrix. The cell e.s.d.'s are taken
into account individually in the estimation of e.s.d.'s in distances, angles
and torsion angles; correlations between e.s.d.'s in cell parameters are only
used when they are defined by crystal symmetry. An approximate (isotropic)
treatment of cell e.s.d.'s is used for estimating e.s.d.'s involving l.s.
planes.
;
loop_
    _geom_bond_atom_site_label_1
    _geom_bond_atom_site_label_2
    _geom_bond_site_symmetry_2
    _geom_bond_distance
    _geom_bond_publ_flag
    Cd Cl3 . 2.430(2) ?
    Cd Cl1 . 2.4673(18) ?
    Cd Cl2 . 2.4835(19) ?
    Cd Cl4 . 2.4864(17) ?
    C1 N1 . 1.502(8) ?
    C1 C2 . 1.517(9) ?
    C1 H1A . 1.0614 ?
    C1 H1B . 1.0614 ?
    C2 N2 . 1.485(8) ?
    C2 H2A . 0.9127 ?
    C2 H2B . 0.9127 ?
    C3 N1 . 1.461(9) ?
    C3 C4 . 1.524(10) ?
    C3 H3A . 0.8860 ?
    C3 H3B . 0.8860 ?
    C4 N2 . 1.476(11) ?
    C4 H4A . 0.8977 ?
    C4 H4B . 0.8977 ?
    C5 N1 . 1.479(9) ?
    C5 C6 . 1.496(10) ?
    C5 H5A . 0.9026 ?
    C5 H5B . 0.9026 ?
    C6 N2 . 1.499(9) ?
    C6 H6A . 0.8931 ?
    C6 H6B . 0.8931 ?
    N1 H1 . 0.8477 ?
    N2 H2 . 0.8420 ?
loop_
    _geom_angle_atom_site_label_1
    _geom_angle_atom_site_label_2
    _geom_angle_atom_site_label_3
    _geom_angle_site_symmetry_1
    _geom_angle_site_symmetry_3
    _geom_angle
    _geom_angle_publ_flag
    Cl3 Cd Cl1 . . 111.93(7) ?
    Cl3 Cd Cl2 . . 101.80(6) ?
    Cl1 Cd Cl2 . . 105.73(6) ?
    Cl3 Cd Cl4 . . 116.95(6) ?
    Cl1 Cd Cl4 . . 104.53(6) ?
    Cl2 Cd Cl4 . . 115.58(6) ?
    N1 C1 C2 . . 107.9(5) ?
    N1 C1 H1A . . 110.1 ?
    C2 C1 H1A . . 110.1 ?
    N1 C1 H1B . . 110.1 ?
    C2 C1 H1B . . 110.1 ?
    H1A C1 H1B . . 108.4 ?
    N2 C2 C1 . . 108.4(5) ?
    N2 C2 H2A . . 110.0 ?
    C1 C2 H2A . . 110.0 ?
    N2 C2 H2B . . 110.0 ?
    C1 C2 H2B . . 110.0 ?
    H2A C2 H2B . . 108.4 ?
    N1 C3 C4 . . 108.4(6) ?
    N1 C3 H3A . . 110.0 ?
    C4 C3 H3A . . 110.0 ?
    N1 C3 H3B . . 110.0 ?
    C4 C3 H3B . . 110.0 ?
    H3A C3 H3B . . 108.4 ?
    N2 C4 C3 . . 108.0(5) ?
    N2 C4 H4A . . 110.1 ?
    C3 C4 H4A . . 110.1 ?
    N2 C4 H4B . . 110.1 ?
    C3 C4 H4B . . 110.1 ?
    H4A C4 H4B . . 108.4 ?
    N1 C5 C6 . . 108.5(5) ?
    N1 C5 H5A . . 110.0 ?
    C6 C5 H5A . . 110.0 ?
    N1 C5 H5B . . 110.0 ?
    C6 C5 H5B . . 110.0 ?
    H5A C5 H5B . . 108.4 ?
    C5 C6 N2 . . 108.3(5) ?
    C5 C6 H6A . . 110.0 ?
    N2 C6 H6A . . 110.0 ?
    C5 C6 H6B . . 110.0 ?
    N2 C6 H6B . . 110.0 ?
    H6A C6 H6B . . 108.4 ?
    C3 N1 C5 . . 111.1(6) ?
    C3 N1 C1 . . 110.2(5) ?
    C5 N1 C1 . . 109.0(5) ?
    C3 N1 H1 . . 108.8 ?
    C5 N1 H1 . . 108.8 ?
    C1 N1 H1 . . 108.8 ?
    C4 N2 C2 . . 109.2(6) ?
    C4 N2 C6 . . 109.9(6) ?
    C2 N2 C6 . . 110.5(6) ?
    C4 N2 H2 . . 109.1 ?
    C2 N2 H2 . . 109.1 ?
    C6 N2 H2 . . 109.1 ?
loop_
    _geom_hbond_atom_site_label_D
    _geom_hbond_atom_site_label_H
    _geom_hbond_atom_site_label_A
    _geom_hbond_site_symmetry_A
    _geom_hbond_distance_DH
    _geom_hbond_distance_HA
    _geom_hbond_distance_DA
    _geom_hbond_angle_DHA
    N2 H2 O 4_555 0.84 2.01 2.7830(10)
                                     151
_iucr_refine_instructions_details
;
TITL brh7 in P 21 21 21
CELL  0.71073   8.528  11.653  13.114   90.000   90.000   90.000
ZERR     4.00   0.005   0.002   0.006    0.000    0.000    0.000
LATT  -1
SYMM  1/2 - X, - Y, 1/2 + Z
SYMM  1/2 + X, 1/2 - Y, - Z
SYMM  - X, 1/2 + Y, 1/2 - Z
SFAC  C    H    CD   CL   N    O
UNIT  24   56   4    16   8   4
MERG   2
ACTA
BOND $H
DFIX 0.90 C3 H3A
DFIX 0.90 C3 H3B
DFIX 0.90 C4 H4A
DFIX 0.90 C4 H4B
DFIX 0.90 C5 H5A
DFIX 0.90 C5 H5B
DFIX 0.90 C6 H6A
DFIX 0.90 C6 H6B
DFIX 0.85 N2 H2
DFIX 0.85 N1 H1
PLAN 10
L.S. 10
WGHT    0.058700    1.613300
FVAR       1.35269
MOLE    1
CD    3    0.746363    0.525002    0.503149    11.00000    0.04626    0.04089 =
         0.05104    0.00245   -0.00281    0.00213
CL1   4    0.520001    0.401955    0.461033    11.00000    0.04862    0.04016 =
         0.05084   -0.00393    0.00235   -0.00177
CL2   4    0.758269    0.530681    0.692301    11.00000    0.06127    0.05303 =
         0.04900   -0.00422   -0.00412    0.00585
CL3   4    0.993970    0.433456    0.460780    11.00000    0.05193    0.05153 =
         0.06353    0.01047    0.00635    0.01046
CL4   4    0.688372    0.711034    0.418309    11.00000    0.06839    0.04234 =
         0.05202    0.00473   -0.01628    0.00141
C1    1    0.409094    0.683636    0.205974    11.00000    0.04205    0.03414 =
         0.06079    0.00744    0.00355   -0.00462
AFIX  24
H1A   2    0.498295    0.661960    0.152921    11.00000   -1.20000
H1B   2    0.441898    0.760675    0.243512    11.00000   -1.20000
AFIX   0
C2    1    0.254036    0.699842    0.151208    11.00000    0.04874    0.04797 =
         0.05745    0.02040   -0.00106   -0.00595
AFIX  24
H2A   2    0.228177    0.775820    0.149631    11.00000   -1.20000
H2B   2    0.261733    0.674073    0.085680    11.00000   -1.20000
AFIX   0
C3    1    0.282435    0.624765    0.363580    11.00000    0.06278    0.05664 =
         0.05560   -0.00532    0.00630   -0.00632
AFIX  24
H3A   2    0.326556    0.679638    0.400506    11.00000   -1.20000
H3B   2    0.261342    0.566008    0.404202    11.00000   -1.20000
AFIX   0
C4    1    0.131855    0.669044    0.314906    11.00000    0.06234    0.04578 =
         0.08698    0.01236    0.03231    0.01162
AFIX  24
H4A   2    0.048136    0.639396    0.346975    11.00000   -1.20000
H4B   2    0.127350    0.745817    0.319784    11.00000   -1.20000
AFIX   0
C5    1    0.328435    0.485715    0.229378    11.00000    0.05479    0.02555 =
         0.07542    0.00206   -0.00807    0.00143
AFIX  24
H5A   2    0.332988    0.424371    0.271302    11.00000   -1.20000
H5B   2    0.387400    0.470752    0.173785    11.00000   -1.20000
AFIX   0
C6    1    0.162327    0.507748    0.198458    11.00000    0.06065    0.04074 =
         0.07451    0.00610   -0.01565   -0.00836
AFIX  24
H6A   2    0.096968    0.469172    0.239154    11.00000   -1.20000
H6B   2    0.146818    0.484294    0.134414    11.00000   -1.20000
AFIX   0
N1    5    0.388826    0.588715    0.282309    11.00000    0.04178    0.04015 =
         0.04736    0.00421   -0.00502    0.00173
AFIX  14
H1    2    0.477357    0.573035    0.308181    11.00000   -1.20000
AFIX   0
N2    5    0.131767    0.634067    0.206708    11.00000    0.03804    0.04382 =
         0.08445    0.02664   -0.00368    0.00381
AFIX  14
H2    2    0.043482    0.648817    0.181116    11.00000   -1.20000
AFIX   0
O     6    0.156301    0.240911    0.323774    11.00000    0.08500    0.07014 =
         0.10309   -0.00858    0.00764   -0.01360
HKLF 4
REM  brh7 in P 21 21 21
REM R1 =  0.0480 for   2632 Fo > 4sig(Fo)  and  0.0513 for all   2837 data
REM    135 parameters refined using     10 restraints
END
WGHT      0.0587      1.6133
REM Highest difference peak  1.581,  deepest hole -1.439,  1-sigma level  0.180
Q1    1   0.7551  0.5199  0.4373  11.00000  0.05    1.58
Q2    1   0.8004  0.5223  0.5621  11.00000  0.05    1.23
Q3    1   0.6985  0.5242  0.5659  11.00000  0.05    1.19
Q4    1   0.6822  0.7063  0.3825  11.00000  0.05    0.99
Q5    1   0.7457  0.7147  0.4318  11.00000  0.05    0.95
Q6    1   0.6444  0.7122  0.4544  11.00000  0.05    0.80
Q7    1   1.0286  0.4196  0.3981  11.00000  0.05    0.57
Q8    1   0.4809  0.4076  0.3990  11.00000  0.05    0.51
Q9    1   1.0545  0.4410  0.5256  11.00000  0.05    0.51
Q10   1   0.4549  0.4054  0.5199  11.00000  0.05    0.47
;
data_New_Global_Publ_Block
_journal_date_recd_electronic     2014-01-17
_journal_date_accepted     2014-04-03
_journal_name_full     'Acta Crystallographica, Section E'
_journal_year     2014
_journal_volume     70
_journal_issue      5
_journal_page_first     m178
_journal_page_last     m178
_journal_paper_category     QM
_journal_paper_doi     10.1107/S1600536814007533
_journal_coeditor_code     DS2238
_publ_contact_author_name     'Prof. Habib Boughzala'
_publ_contact_author_address
;
  Laboratoire de Materiaux et Cristallochimie
  Institut preparatoire aux etudes ingenieur Nabeul
  8000 Mrezga, Nabeul, Tunisia
;
_publ_contact_author_email     habib.boughzala@ipein.rnu.tn
_publ_contact_author_fax     '216 72 220181'
_publ_contact_author_phone     '216 72 220091'
_publ_section_title
;
1,4-Diazoniabicyclo[2.2.2]octane tetrachloridocadmate(II) monohydrate
;
_publ_section_title_footnote     .
loop_
    _publ_author_name
    _publ_author_address
    'Ben Rhaiem, Tarek'
;
Laboratoire de Mat\'eriaux et Cristallochimie
  Facult\'e des Sciences de Tunis
  Universit\'e de Tunis El Manar
  2092 Manar II Tunis, Tunisia
;
    'Boughzala, Habib'
;
Laboratoire de Mat\'eriaux et Cristallochimie
  Facult\'e des Sciences de Tunis
  Universit\'e de Tunis El Manar
  2092 Manar II Tunis, Tunisia
;
