# Supplementary material for: 1,4-Diazo­niabi­cyclo­[2.2.2]octane tetra­chlorido­cadmate(II) monohydrate
Source: Acta Crystallogr Sect E Struct Rep Online. 2014 Apr 12;70(Pt 5):m178. doi: 10.1107/S1600536814007533 (PMC4011291; doi:10.1107/S1600536814007533)
Supplement: Supplementary file 2 [file e-70-0m178-Isup2.hkl]

# 
# h,k,l, Fc-squared, Fo-squared, sigma(Fo-squared) and status flag 
# 
data_I
_shelx_title ' brh7 in P 21 21 21' 
_shelx_refln_list_code          4 
_shelx_F_calc_maximum      214.19 
_exptl_crystal_F_000       752.00 
_reflns_d_resolution_high  0.7835 
 
loop_ 
 _symmetry_equiv_pos_as_xyz 
 'x, y, z' 
 '-x+1/2, -y, z+1/2' 
 'x+1/2, -y+1/2, -z' 
 '-x, y+1/2, -z+1/2' 
 
_cell_length_a     8.5280 
_cell_length_b    11.6530 
_cell_length_c    13.1140 
_cell_angle_alpha  90.000 
_cell_angle_beta   90.000 
_cell_angle_gamma  90.000 
 
_shelx_F_squared_multiplier     1.000 
 
loop_ 
 _refln_index_h 
 _refln_index_k 
 _refln_index_l 
 _refln_F_squared_calc 
 _refln_F_squared_meas 
 _refln_F_squared_sigma 
 _refln_observed_status 
   2   0   0    40347.09    39563.61    293.34 o 
   4   0   0    30809.27    31061.47    175.30 o 
   6   0   0     1773.91     1554.01     18.91 o 
   8   0   0     5305.64     5517.01     42.93 o 
  10   0   0      326.58      384.28     15.44 o 
   1   1   0    21571.55    24376.75   1262.39 o 
   2   1   0      119.12      313.14      3.02 o 
   3   1   0    35439.76    34352.97    803.07 o 
   4   1   0     1352.72     1571.38     24.35 o 
   5   1   0    22284.85    20945.27    496.18 o 
   6   1   0        0.03       21.37      4.97 o 
   7   1   0     2389.89     2244.17     93.06 o 
   8   1   0        2.12       23.91      8.14 o 
   9   1   0     2027.33     1995.63    116.61 o 
  10   1   0       12.54        9.34      5.80 o 
   0   2   0    43457.71    59229.07    218.78 o 
   1   2   0        0.24      120.69     25.73 o 
   2   2   0    11193.49    10215.51    729.95 o 
   3   2   0      171.70      202.01     16.11 o 
   4   2   0    26209.46    25309.92    316.82 o 
   5   2   0       95.73      108.29     12.49 o 
   6   2   0     4560.54     4412.69     29.08 o 
   7   2   0      183.63      178.84      8.38 o 
   8   2   0     3950.13     3621.78     31.12 o 
   9   2   0       32.45       34.69      4.81 o 
  10   2   0      522.22      489.90     15.19 o 
   1   3   0    30239.03    36046.30   3396.12 o 
   2   3   0      225.85      373.67     11.24 o 
   3   3   0    16249.87    15912.32   1110.00 o 
   4   3   0       16.46       69.24      3.62 o 
   5   3   0    11622.52    11548.36    138.90 o 
   6   3   0      445.32      467.39     11.92 o 
   7   3   0     7153.20     6851.27     42.69 o 
   8   3   0        0.04       12.54      7.04 o 
   9   3   0     1366.80     1346.30     22.55 o 
  10   3   0       10.37       16.45      8.54 o 
   0   4   0    19749.34    29177.98    220.78 o 
   1   4   0      102.52       52.19      6.62 o 
   2   4   0    39731.94    48551.61   2963.86 o 
   3   4   0     1054.64     1330.65    111.63 o 
   4   4   0     5677.50     5630.93    293.12 o 
   5   4   0      122.23      160.54     11.67 o 
   6   4   0     3311.38     3188.35    128.81 o 
   7   4   0      306.36      297.65     12.60 o 
   8   4   0      417.81      455.62     14.70 o 
   9   4   0       76.70       77.48      6.42 o 
  10   4   0      516.46      620.75     18.55 o 
   1   5   0    14779.52    21378.28   1459.00 o 
   2   5   0      190.11      182.67      5.33 o 
   3   5   0    12119.17    12766.12   1018.21 o 
   4   5   0       53.34      100.43      6.98 o 
   5   5   0     1608.33     1416.72     52.69 o 
   6   5   0      311.67      301.13     19.85 o 
   7   5   0     2181.27     2217.19     27.99 o 
   8   5   0       13.54       18.86      7.59 o 
   9   5   0       57.92       83.36      6.58 o 
  10   5   0        4.34        2.83     10.76 o 
   0   6   0     1423.76     1884.45     18.94 o 
   1   6   0     2799.13     3590.74    165.54 o 
   2   6   0    15304.70    18452.10    955.96 o 
   3   6   0      116.32       80.28     13.68 o 
   4   6   0      300.00      355.76     31.03 o 
   5   6   0      641.60      668.57     22.57 o 
   6   6   0     3134.77     3050.94    103.79 o 
   7   6   0       63.80       53.86      6.15 o 
   8   6   0      104.48      109.75      8.26 o 
   9   6   0       50.89       64.20      6.81 o 
   1   7   0       15.13       88.57      4.97 o 
   2   7   0      562.80      607.56     33.36 o 
   3   7   0     1605.41     1575.05    162.30 o 
   4   7   0       48.13       65.97     10.09 o 
   5   7   0     1616.02     1623.88    107.28 o 
   6   7   0       61.52       72.82      9.82 o 
   7   7   0     1636.09     1624.56     26.86 o 
   8   7   0       70.09       71.93      6.98 o 
   9   7   0       93.96       96.94      8.18 o 
   0   8   0      171.93      267.74     10.48 o 
   1   8   0        0.06        5.31      5.60 o 
   2   8   0     1771.93     1883.99     80.76 o 
   3   8   0     1692.63     1775.07    139.77 o 
   4   8   0        0.53       -1.61      5.94 o 
   5   8   0       25.49       22.93      6.75 o 
   6   8   0      208.47      287.89     74.38 o 
   7   8   0        5.76        1.52     10.02 o 
   8   8   0        6.64        6.60     11.82 o 
   9   8   0       11.36       27.03      7.60 o 
   1   9   0      382.50      490.18     10.51 o 
   2   9   0       82.54       73.31      4.18 o 
   3   9   0        6.16       17.71      5.62 o 
   4   9   0      124.51      154.70      8.23 o 
   5   9   0       87.45       83.27      5.04 o 
   6   9   0       31.05       10.97     10.33 o 
   7   9   0       17.34        8.74     10.36 o 
   8   9   0        4.19       20.56     11.41 o 
   0  10   0      702.73      726.13     17.98 o 
   1  10   0      256.66      263.61     16.72 o 
   2  10   0        0.06       29.50      3.99 o 
   3  10   0      158.83      171.67      8.60 o 
   4  10   0        8.44       22.19      7.04 o 
   5  10   0       30.07       29.82     15.82 o 
   6  10   0       52.94       58.08     10.77 o 
   7  10   0      106.46       99.92      9.30 o 
   8  10   0       22.61       -2.91     11.80 o 
   1  11   0      690.79      803.26     79.94 o 
   2  11   0      118.80      113.15      6.48 o 
   3  11   0      202.79      249.86     16.31 o 
   4  11   0      365.63      330.35     27.59 o 
   5  11   0        4.11       16.01      7.07 o 
   6  11   0        2.72        0.50      7.85 o 
   7  11   0       98.81      106.24      8.93 o 
   0  12   0      247.30      253.97     15.14 o 
   1  12   0      301.85      287.14     11.06 o 
   2  12   0     1249.73     1269.66     21.97 o 
   3  12   0      282.14      307.68     25.16 o 
   4  12   0      243.44      207.21     10.58 o 
   5  12   0      244.56      183.34     20.26 o 
   6  12   0      166.64      154.09      8.98 o 
   1  13   0      406.64      405.76     15.58 o 
   2  13   0       69.33       61.87     10.45 o 
   3  13   0      279.50      269.94     11.34 o 
   4  13   0       14.77        7.30     16.30 o 
   5  13   0       81.61       88.44      6.23 o 
   0  14   0      172.87      181.63     12.90 o 
   1  14   0      111.00       78.60      6.13 o 
   2  14   0      147.21      195.00     16.72 o 
   3  14   0       12.15       -5.86     14.53 o 
   1   0   1      126.80      142.35      1.10 o 
   2   0   1     2490.34     2726.26     22.38 o 
   3   0   1        3.46       36.66      1.44 o 
   4   0   1      437.72      514.40     11.18 o 
   5   0   1      263.80      227.17      6.14 o 
   6   0   1      710.10      721.63     36.77 o 
   7   0   1      576.23      614.63     10.02 o 
   8   0   1        3.50        2.57      9.12 o 
   9   0   1       28.15       39.81      3.87 o 
  10   0   1       26.60       33.83      3.90 o 
 -10   1   1       25.12       31.87     11.83 o 
  -9   1   1       72.46       56.83      4.05 o 
  -8   1   1      117.72      110.30      7.48 o 
  -7   1   1      569.68      526.86     29.42 o 
  -6   1   1      317.79      286.89     30.66 o 
  -5   1   1      475.58      443.04     17.02 o 
  -4   1   1      180.85      196.82      5.11 o 
  -3   1   1     1335.43     1387.20     45.39 o 
  -2   1   1    11038.84    11414.91    555.22 o 
  -1   1   1     2033.59     1480.18     64.44 o 
   0   1   1      101.59      389.10     42.11 o 
   1   1   1     2013.89     1465.91     79.84 o 
   2   1   1    11018.00    11548.63    354.29 o 
   3   1   1     1364.96     1397.62     22.05 o 
   4   1   1      191.44      190.53      3.57 o 
   5   1   1      457.02      439.42     11.94 o 
   6   1   1      315.35      284.39     11.99 o 
   7   1   1      538.80      531.46      9.18 o 
   8   1   1      118.64      124.74     19.03 o 
   9   1   1       66.03       62.84      6.06 o 
  10   1   1       27.65       23.34      4.53 o 
 -10   2   1       59.92       50.88      5.45 o 
  -9   2   1        3.42       -6.77      6.77 o 
  -8   2   1       24.13       33.19      4.35 o 
  -7   2   1      973.76      896.64     14.96 o 
  -6   2   1       34.01       36.61      3.29 o 
  -5   2   1      140.83      151.60      4.87 o 
  -4   2   1     2513.24     2558.32     14.13 o 
  -3   2   1     4949.24     4953.52     52.72 o 
  -2   2   1     1926.70     2434.42     29.09 o 
  -1   2   1     3863.54     5253.90    143.45 o 
   0   2   1     5700.01     7441.34    779.63 o 
   1   2   1     3929.27     4592.32    589.86 o 
   2   2   1     1935.14     2192.92    173.36 o 
   3   2   1     5091.04     4825.41    331.17 o 
   4   2   1     2492.61     2445.10     55.42 o 
   5   2   1      131.00      143.47      5.18 o 
   6   2   1       39.45       58.74      4.30 o 
   7   2   1      954.86      917.19     15.49 o 
   8   2   1       27.87       30.92      4.33 o 
   9   2   1        5.08       -6.64      6.64 o 
  10   2   1       58.39       40.03      5.20 o 
 -10   3   1      396.94      402.18     14.74 o 
  -9   3   1       41.63       49.17      5.06 o 
  -8   3   1      173.71      152.14      9.48 o 
  -7   3   1      111.42      108.21      8.63 o 
  -6   3   1     5573.49     5246.10     33.96 o 
  -5   3   1      403.99      431.71     16.83 o 
  -4   3   1       75.57       87.79      3.98 o 
  -3   3   1       63.05       63.13      3.00 o 
  -2   3   1    22396.72    25036.78    145.17 o 
  -1   3   1     6305.03     8740.53    104.77 o 
   0   3   1      452.12     1180.71     84.29 o 
   1   3   1     6338.16     7898.18    899.64 o 
   2   3   1    22295.70    20411.20   3056.74 o 
   3   3   1       65.73       60.68      4.77 o 
   4   3   1       48.37      145.80     72.29 o 
   5   3   1      384.98      395.75     13.29 o 
   6   3   1     5633.05     5209.28     35.30 o 
   7   3   1      108.97       94.61      7.46 o 
   8   3   1      196.85      195.35     10.46 o 
   9   3   1       36.99       47.03      5.11 o 
  10   3   1      393.23      402.35     14.81 o 
 -10   4   1        1.75        7.56      9.22 o 
  -9   4   1      220.62      218.02     11.54 o 
  -8   4   1      198.88      173.17     10.47 o 
  -7   4   1     2162.65     2125.65     25.74 o 
  -6   4   1       23.33       55.05     23.21 o 
  -5   4   1     1539.49     1538.83     14.00 o 
  -4   4   1     1812.47     1864.16     58.82 o 
  -3   4   1     5456.64     5627.35    329.33 o 
  -2   4   1     1663.20     2061.75     24.86 o 
  -1   4   1     2589.80     2737.23     48.72 o 
   0   4   1    11532.90    16402.07   1075.13 o 
   1   4   1     2532.15     2550.31    279.98 o 
   2   4   1     1659.65     1932.06    147.82 o 
   3   4   1     5451.61     5314.60    672.47 o 
   4   4   1     1811.88     1748.06    129.00 o 
   5   4   1     1534.44     1462.08     62.44 o 
   6   4   1       21.38       21.69      4.36 o 
   7   4   1     2159.34     2122.18     26.59 o 
   8   4   1      194.14      190.34     10.79 o 
   9   4   1      219.66      211.88     12.29 o 
  10   4   1        1.16       14.37      9.33 o 
 -10   5   1      344.93      353.69     16.63 o 
  -9   5   1       18.46        5.66      8.74 o 
  -8   5   1      279.06      303.89     12.68 o 
  -7   5   1      195.86      197.51     11.04 o 
  -6   5   1     3524.43     3445.22    176.69 o 
  -5   5   1      977.21      991.71     39.26 o 
  -4   5   1     2421.49     2462.46    108.71 o 
  -3   5   1     2380.91     2665.99    126.05 o 
  -2   5   1    15135.41    19324.73    387.48 o 
  -1   5   1      243.90      329.94     65.57 o 
   0   5   1     5246.75     7299.08    283.61 o 
   1   5   1      225.44      276.16      5.43 o 
   2   5   1    15252.11    17715.17   1291.11 o 
   3   5   1     2344.49     2561.98    281.39 o 
   4   5   1     2504.92     2365.95    213.94 o 
   5   5   1      953.99      944.73     67.17 o 
   6   5   1     3525.00     3387.72    158.45 o 
   7   5   1      190.54      195.25     11.75 o 
   8   5   1      287.01      294.66     13.26 o 
   9   5   1       15.25       26.81      9.21 o 
  10   5   1      350.25      390.07     16.72 o 
  -9   6   1      440.76      453.39     16.41 o 
  -8   6   1      220.98      218.54     11.79 o 
  -7   6   1      714.92      713.93     17.98 o 
  -6   6   1      137.04      162.25      7.85 o 
  -5   6   1     4195.81     4079.22    216.99 o 
  -4   6   1      168.84      163.89     13.71 o 
  -3   6   1     8328.83     9370.31    497.25 o 
  -2   6   1      220.18      245.30      6.25 o 
  -1   6   1    17258.69    23717.71    143.65 o 
   0   6   1      483.27      522.34     26.89 o 
   1   6   1    17154.06    23049.52   1690.83 o 
   2   6   1      216.05      233.11     27.20 o 
   3   6   1     8298.62     8808.14    869.61 o 
   4   6   1      162.97      166.32     27.48 o 
   5   6   1     4256.57     3989.12    289.24 o 
   6   6   1      129.20      138.50      7.15 o 
   7   6   1      741.37      697.23     18.04 o 
   8   6   1      216.86      225.98     12.81 o 
   9   6   1      432.11      418.98     17.06 o 
  -9   7   1       91.58      103.59      8.32 o 
  -8   7   1      873.99      839.64     20.62 o 
  -7   7   1      178.67      168.33     11.82 o 
  -6   7   1     1424.20     1286.10     46.30 o 
  -5   7   1      139.51      154.69      7.63 o 
  -4   7   1     5528.96     5447.65    267.45 o 
  -3   7   1      966.08     1168.23     74.25 o 
  -2   7   1     4880.42     5768.61    101.35 o 
  -1   7   1      770.25      814.25     10.35 o 
   0   7   1    13760.63    16850.41    355.48 o 
   1   7   1      765.85      784.49     54.05 o 
   2   7   1     5052.09     5638.57    385.70 o 
   3   7   1      955.36     1112.03     87.34 o 
   4   7   1     5455.86     5237.94    406.04 o 
   5   7   1      135.77      148.30     10.67 o 
   6   7   1     1332.49     1288.95     62.69 o 
   7   7   1      173.39      152.74     10.23 o 
   8   7   1      869.36      794.73     21.13 o 
   9   7   1       90.15      103.67      8.75 o 
  -9   8   1      873.92      873.02     24.42 o 
  -8   8   1        3.19        1.61     11.20 o 
  -7   8   1      873.23      807.38     20.71 o 
  -6   8   1      145.17      135.77      6.89 o 
  -5   8   1     4417.17     4267.77    284.29 o 
  -4   8   1      185.08      175.19     19.38 o 
  -3   8   1     3263.24     3428.54    177.63 o 
  -2   8   1     1484.42     1659.50     23.77 o 
  -1   8   1     5068.94     5554.90     43.04 o 
   0   8   1      977.52     1270.53     56.12 o 
   1   8   1     4948.67     5512.70    298.32 o 
   2   8   1     1467.83     1627.70    127.99 o 
   3   8   1     3136.70     3292.05    230.04 o 
   4   8   1      179.76      191.94     16.91 o 
   5   8   1     4494.56     4163.37    374.47 o 
   6   8   1      140.73      127.18      9.74 o 
   7   8   1      872.91      783.22     21.22 o 
   8   8   1        2.55        6.38     11.01 o 
   9   8   1      870.14      847.85     25.42 o 
  -8   9   1     1042.16     1013.40     25.85 o 
  -7   9   1       50.69       47.74      7.05 o 
  -6   9   1     1196.24     1177.34     31.15 o 
  -5   9   1      812.55      755.34     27.53 o 
  -4   9   1     5873.48     5726.50    355.38 o 
  -3   9   1      511.04      498.78     19.74 o 
  -2   9   1     1898.20     2131.46     42.02 o 
  -1   9   1     1714.77     1937.93     68.87 o 
   0   9   1     7889.67     8778.96    203.80 o 
   1   9   1     1748.77     1931.09    153.09 o 
   2   9   1     1896.58     2102.84    139.07 o 
   3   9   1      514.70      500.18     51.97 o 
   4   9   1     5841.96     5668.60    369.02 o 
   5   9   1      814.47      701.13     56.53 o 
   6   9   1     1209.96     1126.90     62.35 o 
   7   9   1       47.93       31.36      7.26 o 
   8   9   1     1039.86      917.21     25.64 o 
  -8  10   1       15.77       14.22     12.12 o 
  -7  10   1      478.70      485.99     18.84 o 
  -6  10   1      298.32      256.80     10.63 o 
  -5  10   1     1519.98     1447.01     96.65 o 
  -4  10   1       20.02       22.54      7.44 o 
  -3  10   1     2667.70     2770.85    171.09 o 
  -2  10   1      192.79      229.51      8.73 o 
  -1  10   1     5070.37     5688.59    218.72 o 
   0  10   1      100.99      101.68     12.46 o 
   1  10   1     5214.22     5768.79    425.43 o 
   2  10   1      194.03      215.53      8.83 o 
   3  10   1     2724.75     2751.06    191.11 o 
   4  10   1       20.84       30.88      5.85 o 
   5  10   1     1507.91     1419.17     47.91 o 
   6  10   1      295.57      272.49     32.36 o 
   7  10   1      465.23      436.29     18.74 o 
   8  10   1       15.06       21.87     12.32 o 
  -7  11   1       78.49       73.48      8.38 o 
  -6  11   1      363.84      357.24     12.16 o 
  -5  11   1      145.68      153.89      7.92 o 
  -4  11   1     1843.34     1759.76    109.38 o 
  -3  11   1      351.58      306.89     11.09 o 
  -2  11   1     2602.61     2575.33     23.93 o 
  -1  11   1      156.64      159.31     10.42 o 
   0  11   1     4443.50     4559.35    128.75 o 
   1  11   1      155.37      143.22      7.70 o 
   2  11   1     2529.37     2588.36    142.48 o 
   3  11   1      352.24      346.74     41.91 o 
   4  11   1     1861.73     1727.28     83.30 o 
   5  11   1      143.64      129.11     12.26 o 
   6  11   1      376.19      359.64     12.86 o 
   7  11   1       77.97       78.03      8.65 o 
  -6  12   1        7.82       15.54     17.89 o 
  -5  12   1      655.16      576.06     22.16 o 
  -4  12   1       64.09       60.64      5.88 o 
  -3  12   1     1449.68     1384.37     64.64 o 
  -2  12   1       98.80       96.08      5.69 o 
  -1  12   1     1405.87     1420.44     50.92 o 
   0  12   1       67.84       63.55      5.68 o 
   1  12   1     1409.85     1486.75     65.45 o 
   2  12   1      100.35       99.65      5.65 o 
   3  12   1     1418.47     1357.25     75.68 o 
   4  12   1       63.92       51.45      5.38 o 
   5  12   1      624.57      589.01     27.98 o 
   6  12   1        6.74       21.75      8.83 o 
  -5  13   1       27.32       32.19      6.64 o 
  -4  13   1      417.27      395.41     23.81 o 
  -3  13   1       35.13       10.39      8.91 o 
  -2  13   1      714.08      685.03     15.73 o 
  -1  13   1       83.07       88.00      7.47 o 
   0  13   1      338.03      298.36     11.37 o 
   1  13   1       81.98       71.02      7.69 o 
   2  13   1      716.01      686.17     18.07 o 
   3  13   1       37.83       33.80      8.64 o 
   4  13   1      412.00      375.11     32.34 o 
   5  13   1       27.31       29.92      9.34 o 
  -3  14   1      484.77      408.18     41.30 o 
  -2  14   1       26.80       21.04      6.62 o 
  -1  14   1      330.53      288.42     11.93 o 
   0  14   1       51.69       40.18      5.45 o 
   1  14   1      317.37      267.03     23.83 o 
   2  14   1       26.01       21.35     14.49 o 
   3  14   1      493.53      396.45     15.36 o 
   0   0   2    12381.96    13073.21     55.73 o 
   1   0   2        2.14      200.74     14.01 o 
   2   0   2     1141.06     1014.02      9.07 o 
   3   0   2      579.45      469.95     12.56 o 
   4   0   2    35276.88    33446.11    824.61 o 
   5   0   2       63.00       64.43      2.71 o 
   6   0   2      584.72      590.11     70.57 o 
   7   0   2      658.74      646.56     31.96 o 
   8   0   2     1690.77     1700.49    143.86 o 
   9   0   2       14.35       20.33      7.12 o 
  10   0   2      131.18      138.54      9.84 o 
 -10   1   2      112.64      130.69     18.88 o 
  -9   1   2     1249.38     1254.00    175.26 o 
  -8   1   2       90.92       96.21      6.73 o 
  -7   1   2     1180.59     1168.72     68.56 o 
  -6   1   2      764.15      738.01     70.55 o 
  -5   1   2     5523.44     5180.20    195.97 o 
  -4   1   2      391.26      414.48     13.17 o 
  -3   1   2     6989.92     6601.24    187.69 o 
  -2   1   2     5656.29     5333.70    218.15 o 
  -1   1   2    41210.51    38655.54   2899.62 o 
   0   1   2       40.59      170.40     13.86 o 
   1   1   2    40993.03    38428.75   3512.82 o 
   2   1   2     5627.00     5307.45    248.32 o 
   3   1   2     6344.93     6414.20     80.19 o 
   4   1   2      374.51      416.13     10.79 o 
   5   1   2     5282.37     5075.53    104.33 o 
   6   1   2      760.02      711.43     16.41 o 
   7   1   2     1163.25     1048.01     27.31 o 
   8   1   2       88.71       94.19      5.29 o 
   9   1   2     1251.88     1226.37     16.35 o 
  10   1   2      114.88      120.89      6.47 o 
 -10   2   2      245.37      236.45     12.13 o 
  -9   2   2        6.83       22.66      4.13 o 
  -8   2   2     2346.16     2137.03     24.52 o 
  -7   2   2      171.44      161.08      8.31 o 
  -6   2   2     2674.75     2391.43     21.40 o 
  -5   2   2      965.20      913.41     34.00 o 
  -4   2   2    12688.09    12490.52    146.36 o 
  -3   2   2     4149.86     4408.59    124.54 o 
  -2   2   2     1868.89     1638.37    112.80 o 
  -1   2   2     3641.06     5011.44    622.06 o 
   0   2   2    19144.08    20516.10   2859.94 o 
   1   2   2     3647.00     4100.55    477.45 o 
   2   2   2     1847.50     1488.69    128.03 o 
   3   2   2     4130.74     3940.82    325.94 o 
   4   2   2    12631.13    11814.36    635.79 o 
   5   2   2      975.45      891.53     11.68 o 
   6   2   2     2667.57     2435.67     23.22 o 
   7   2   2      179.31      192.03      8.39 o 
   8   2   2     2335.39     2172.38     24.35 o 
   9   2   2        5.86       19.24      3.98 o 
  10   2   2      259.84      215.15     11.53 o 
 -10   3   2        5.40       10.06      7.75 o 
  -9   3   2      482.57      443.37     14.02 o 
  -8   3   2      204.67      218.62     10.46 o 
  -7   3   2     1172.92     1155.22     18.03 o 
  -6   3   2       45.90       57.60      4.57 o 
  -5   3   2     3166.86     3272.38     67.11 o 
  -4   3   2      136.85      168.28      4.65 o 
  -3   3   2    10359.13    11203.70    237.27 o 
  -2   3   2     3425.55     4173.23    265.83 o 
  -1   3   2     6861.30     7750.71    570.94 o 
   0   3   2     4818.88     6170.48    705.50 o 
   1   3   2     6850.74     6764.67    879.29 o 
   2   3   2     3461.71     3662.31    311.88 o 
   3   3   2    10476.00    10158.71   1084.89 o 
   4   3   2      148.71      171.42      4.96 o 
   5   3   2     3260.40     3159.69     64.93 o 
   6   3   2       50.28       54.43      4.89 o 
   7   3   2     1174.65     1120.11     19.89 o 
   8   3   2      199.77      217.59     11.11 o 
   9   3   2      453.06      499.45     15.23 o 
  10   3   2        5.49       20.05      8.11 o 
 -10   4   2      181.68      191.10     12.20 o 
  -9   4   2      169.64      176.40     11.21 o 
  -8   4   2      610.69      654.10     15.76 o 
  -7   4   2       38.76       31.51      4.93 o 
  -6   4   2     3324.06     3289.40     44.40 o 
  -5   4   2      353.41      320.81      7.25 o 
  -4   4   2     1670.69     1662.38     18.27 o 
  -3   4   2      491.58      598.63      7.63 o 
  -2   4   2    11809.59    14763.93    592.67 o 
  -1   4   2       57.57      244.07     21.34 o 
   0   4   2     3413.06     4788.28    443.28 o 
   1   4   2       52.90      167.87      4.84 o 
   2   4   2    12241.16    13138.17   1165.17 o 
   3   4   2      507.89      546.91     73.49 o 
   4   4   2     1763.17     1738.33    179.51 o 
   5   4   2      347.68      302.35     16.43 o 
   6   4   2     3325.83     3096.40    181.05 o 
   7   4   2       38.48       46.11      5.62 o 
   8   4   2      610.50      614.92     16.75 o 
   9   4   2      174.83      190.71     11.80 o 
  10   4   2      178.45      203.87     13.48 o 
 -10   5   2       56.57       63.83      7.25 o 
  -9   5   2       25.76       24.48      5.34 o 
  -8   5   2      228.53      241.11     11.58 o 
  -7   5   2      896.50      901.74     18.57 o 
  -6   5   2       75.72       84.40      4.73 o 
  -5   5   2      684.96      706.57     10.54 o 
  -4   5   2     1049.07     1049.49     14.74 o 
  -3   5   2     6329.26     7067.94     41.13 o 
  -2   5   2      917.45     1145.72     21.61 o 
  -1   5   2     9214.47    11637.23    379.75 o 
   0   5   2     2280.41     2360.36    136.66 o 
   1   5   2     8982.91    10927.27   1076.63 o 
   2   5   2      944.64     1039.16     74.04 o 
   3   5   2     6267.39     6498.83    753.75 o 
   4   5   2     1063.50      988.67    104.55 o 
   5   5   2      629.84      658.85     32.19 o 
   6   5   2       84.71       80.22      5.73 o 
   7   5   2      913.97      897.99     20.01 o 
   8   5   2      236.76      226.15     12.32 o 
   9   5   2       19.75       34.30      6.09 o 
  10   5   2       56.14       70.64      7.87 o 
  -9   6   2       76.26       81.50      7.75 o 
  -8   6   2       84.00       97.74      6.64 o 
  -7   6   2       11.33        9.50      8.05 o 
  -6   6   2     2548.84     2487.72     21.27 o 
  -5   6   2     1716.07     1635.36     25.25 o 
  -4   6   2      642.20      688.93     10.03 o 
  -3   6   2       54.57       61.61      9.94 o 
  -2   6   2     8324.46     9752.83    242.08 o 
  -1   6   2     1334.50     1642.90     38.94 o 
   0   6   2       28.92       87.35      4.54 o 
   1   6   2     1287.49     1555.86    135.98 o 
   2   6   2     8101.48     8915.24    587.09 o 
   3   6   2       55.46       56.27      7.11 o 
   4   6   2      556.98      596.07     58.04 o 
   5   6   2     1720.96     1590.54    121.93 o 
   6   6   2     2505.69     2371.74    177.58 o 
   7   6   2        9.88       13.65      9.09 o 
   8   6   2       77.24       77.67      6.82 o 
   9   6   2       80.02       81.27      7.49 o 
  -9   7   2       67.66       73.00      7.67 o 
  -8   7   2       13.75       12.79      9.25 o 
  -7   7   2      377.19      356.12     14.34 o 
  -6   7   2      578.34      571.08     11.80 o 
  -5   7   2      325.05      354.96     24.88 o 
  -4   7   2       83.49      110.72      5.97 o 
  -3   7   2     1249.78     1374.98     13.95 o 
  -2   7   2        9.94       17.63      7.86 o 
  -1   7   2     1173.94     1291.38     37.38 o 
   0   7   2     2119.90     2696.16    117.73 o 
   1   7   2     1192.61     1320.71     45.85 o 
   2   7   2        7.27       50.71     19.72 o 
   3   7   2     1323.43     1325.72    107.19 o 
   4   7   2       94.49      104.06      8.38 o 
   5   7   2      279.26      306.57     26.30 o 
   6   7   2      564.89      527.34     19.81 o 
   7   7   2      380.47      353.21     15.17 o 
   8   7   2       13.36       15.12      6.34 o 
   9   7   2       68.70       72.69      8.20 o 
  -9   8   2       84.49       78.92      8.41 o 
  -8   8   2       12.90        7.95     10.18 o 
  -7   8   2        8.77       -8.86      8.86 o 
  -6   8   2      873.69      860.74     51.95 o 
  -5   8   2       81.55       86.53      4.80 o 
  -4   8   2      393.49      531.80     63.63 o 
  -3   8   2      119.89      112.59     13.80 o 
  -2   8   2      691.69      919.19     69.76 o 
  -1   8   2      773.83      830.59     30.99 o 
   0   8   2       13.70       30.66      8.30 o 
   1   8   2      774.77      823.07     62.59 o 
   2   8   2      708.75      841.37     35.47 o 
   3   8   2      114.42      129.67      8.29 o 
   4   8   2      422.06      449.66     44.05 o 
   5   8   2       90.89       86.31      7.92 o 
   6   8   2      878.60      823.04     97.94 o 
   7   8   2        8.63       -1.23      9.76 o 
   8   8   2       11.85       19.46     10.85 o 
   9   8   2       82.86       90.07      9.06 o 
  -8   9   2       30.29       28.92     11.78 o 
  -7   9   2       18.70       20.51      9.42 o 
  -6   9   2      134.15      133.54     14.42 o 
  -5   9   2       67.54       86.58      5.52 o 
  -4   9   2       44.07       56.25     11.34 o 
  -3   9   2      145.10      149.77      7.46 o 
  -2   9   2      239.18      262.72      8.11 o 
  -1   9   2      677.57      780.79     19.31 o 
   0   9   2      118.00      201.32     33.33 o 
   1   9   2      665.38      817.49    108.85 o 
   2   9   2      225.66      258.97     21.94 o 
   3   9   2      137.92      154.05     17.17 o 
   4   9   2       41.16       48.03      4.40 o 
   5   9   2       68.74       89.50     14.59 o 
   6   9   2      130.47      121.24     16.37 o 
   7   9   2       19.60       10.24     10.39 o 
   8   9   2       33.69       25.17      8.12 o 
  -7  10   2       93.56       92.04      7.90 o 
  -6  10   2       26.65       40.56      7.36 o 
  -5  10   2       16.10       22.87      5.20 o 
  -4  10   2       97.17      114.11      7.28 o 
  -3  10   2      583.96      622.54     31.59 o 
  -2  10   2        6.27       31.73      3.84 o 
  -1  10   2      530.27      607.58     11.81 o 
   0  10   2      154.95      206.19     11.40 o 
   1  10   2      540.32      610.47     58.16 o 
   2  10   2        5.40       36.70     12.97 o 
   3  10   2      582.17      587.37     34.75 o 
   4  10   2       98.53      104.99      5.43 o 
   5  10   2       13.44       16.41      7.17 o 
   6  10   2       27.07       37.15      8.24 o 
   7  10   2       96.09       85.75      8.47 o 
  -7  11   2       56.91       77.63      7.79 o 
  -6  11   2        4.27        0.85      7.49 o 
  -5  11   2        5.99       19.97      7.21 o 
  -4  11   2      100.08      118.30      6.05 o 
  -3  11   2      486.92      487.85     12.00 o 
  -2  11   2       38.88       49.89      4.67 o 
  -1  11   2       15.03       35.68      8.39 o 
   0  11   2       28.71       51.60      4.48 o 
   1  11   2       11.14       40.83     12.40 o 
   2  11   2       42.37       57.03     11.56 o 
   3  11   2      497.23      455.20     38.04 o 
   4  11   2      101.50      124.27      6.24 o 
   5  11   2        6.49       16.04      7.24 o 
   6  11   2        5.05        1.23      9.90 o 
   7  11   2       59.55       59.59      8.49 o 
  -6  12   2       30.33       42.31     10.05 o 
  -5  12   2       84.11       71.85      5.32 o 
  -4  12   2       14.89       11.24      7.73 o 
  -3  12   2      323.71      311.72     11.05 o 
  -2  12   2      299.97      317.04     10.74 o 
  -1  12   2      409.31      340.63     12.64 o 
   0  12   2      170.48      166.41      7.98 o 
   1  12   2      405.46      390.20     36.81 o 
   2  12   2      295.98      299.54     10.74 o 
   3  12   2      322.20      283.76     25.66 o 
   4  12   2       13.98       21.36      7.94 o 
   5  12   2       83.94       72.59     10.04 o 
   6  12   2       27.07       33.39      6.83 o 
  -5  13   2      157.08      117.95      6.70 o 
  -4  13   2       34.35       33.51      6.40 o 
  -3  13   2       90.18       89.92      5.78 o 
  -2  13   2        9.43        6.67      7.64 o 
  -1  13   2      193.47      179.64     13.19 o 
   0  13   2       55.48       68.00     11.98 o 
   1  13   2      171.60      172.59     18.42 o 
   2  13   2        8.72       10.64      7.59 o 
   3  13   2       89.52      104.69      5.95 o 
   4  13   2       30.39       37.86      8.62 o 
   5  13   2      148.45      118.45      7.32 o 
  -3  14   2      149.07      117.14      6.39 o 
  -2  14   2      101.55      111.83     16.22 o 
  -1  14   2      185.17      149.10      8.51 o 
   0  14   2       77.34       79.55      5.86 o 
   1  14   2      185.93      160.22     12.19 o 
   2  14   2       98.71      105.32      6.35 o 
   3  14   2      149.84      112.53      6.39 o 
   1   0   3      101.59      156.51      4.38 o 
   2   0   3      144.88      142.88      2.72 o 
   3   0   3     1511.54     1600.13     25.35 o 
   4   0   3      116.00       93.73      2.53 o 
   5   0   3      436.45      491.70      9.30 o 
   6   0   3      567.34      462.28     46.40 o 
   7   0   3        0.31       11.23      4.48 o 
   8   0   3       28.17       22.84      5.94 o 
   9   0   3       44.19       64.40     16.68 o 
  10   0   3      165.18      179.43     28.64 o 
 -10   1   3       61.23       96.93     15.92 o 
  -9   1   3      121.90      125.89     29.00 o 
  -8   1   3       25.07       34.79     15.03 o 
  -7   1   3      332.93      341.90     41.73 o 
  -6   1   3      384.03      334.64     43.86 o 
  -5   1   3      488.14      462.01     19.14 o 
  -4   1   3      181.18      167.21      8.80 o 
  -3   1   3       55.75       48.63      1.83 o 
  -2   1   3     3498.88     3156.08    122.00 o 
  -1   1   3     2404.33     2861.15    235.51 o 
   0   1   3      103.25      124.04     13.47 o 
   1   1   3     2440.37     2896.52    265.21 o 
   2   1   3     3541.02     3142.73    146.59 o 
   3   1   3       42.46       48.93      3.51 o 
   4   1   3      174.72      172.01      2.87 o 
   5   1   3      466.88      468.64      6.95 o 
   6   1   3      388.33      352.96     21.35 o 
   7   1   3      341.74      309.58     36.86 o 
   8   1   3       22.29       32.88      3.88 o 
   9   1   3      113.46      126.47     11.97 o 
  10   1   3       60.18       85.81      8.31 o 
 -10   2   3       83.76       88.96      6.72 o 
  -9   2   3       12.51        0.86      7.22 o 
  -8   2   3      390.19      347.54     11.76 o 
  -7   2   3      430.04      429.85     11.17 o 
  -6   2   3      225.31      212.45      7.64 o 
  -5   2   3      929.96      979.48     31.60 o 
  -4   2   3      346.19      345.02      5.64 o 
  -3   2   3     2932.23     3013.52    139.31 o 
  -2   2   3     9965.98    10811.77   1369.24 o 
  -1   2   3     2380.12     2387.67    350.26 o 
   0   2   3     2327.37     1944.85    337.19 o 
   1   2   3     2272.58     2046.58    268.76 o 
   2   2   3     9896.00     9343.47    747.25 o 
   3   2   3     2809.69     2720.50    138.42 o 
   4   2   3      374.03      336.59     15.65 o 
   5   2   3      858.64      910.61     11.29 o 
   6   2   3      238.64      208.64     10.47 o 
   7   2   3      436.39      440.31     12.50 o 
   8   2   3      372.27      342.01     11.15 o 
   9   2   3        8.61        6.03      6.74 o 
  10   2   3       88.13       90.13      7.32 o 
 -10   3   3      177.80      167.03     11.35 o 
  -9   3   3       33.62       36.75      4.69 o 
  -8   3   3       10.50        5.15      6.60 o 
  -7   3   3      856.00      896.27     16.12 o 
  -6   3   3     1919.26     1797.07     20.41 o 
  -5   3   3      164.23      159.39      5.28 o 
  -4   3   3       91.06      129.01     27.64 o 
  -3   3   3      650.55      654.34     48.40 o 
  -2   3   3     6399.40     7202.93    735.17 o 
  -1   3   3     1332.04     1790.58    269.05 o 
   0   3   3     4670.27     4852.19    660.91 o 
   1   3   3     1297.91     1501.63    197.20 o 
   2   3   3     6388.96     6214.45    468.80 o 
   3   3   3      638.85      596.59     42.39 o 
   4   3   3       61.33       72.84      3.60 o 
   5   3   3      158.52      139.71      6.03 o 
   6   3   3     1883.62     1734.19     23.86 o 
   7   3   3      882.95      825.45     18.78 o 
   8   3   3        5.06       22.00      8.43 o 
   9   3   3       34.97       26.24      9.36 o 
  10   3   3      182.58      193.60     12.36 o 
 -10   4   3       39.71       35.51      6.16 o 
  -9   4   3       67.11       61.39      5.32 o 
  -8   4   3      137.27      159.33      9.12 o 
  -7   4   3     1229.22     1203.32     19.29 o 
  -6   4   3      716.21      708.02     14.85 o 
  -5   4   3     1191.13     1257.78     54.98 o 
  -4   4   3      863.05      825.72     32.93 o 
  -3   4   3     2807.49     2984.01     83.25 o 
  -2   4   3      806.76      714.32     50.43 o 
  -1   4   3     3462.58     3652.91    294.72 o 
   0   4   3     4527.56     5612.65    633.43 o 
   1   4   3     3386.08     3212.15    402.01 o 
   2   4   3      835.04      633.45     57.09 o 
   3   4   3     2884.56     2647.90    316.05 o 
   4   4   3      835.35      727.08     64.26 o 
   5   4   3     1167.30     1161.31     73.45 o 
   6   4   3      731.11      692.98     31.89 o 
   7   4   3     1245.05     1201.67     22.27 o 
   8   4   3      134.69      155.79     11.28 o 
   9   4   3       59.71       49.30      6.41 o 
  10   4   3       44.63       41.94      7.43 o 
 -10   5   3      291.44      316.63     15.52 o 
  -9   5   3       84.06      116.99      8.57 o 
  -8   5   3      138.29      149.14      9.80 o 
  -7   5   3       89.95      102.59      7.62 o 
  -6   5   3     1311.39     1277.63     30.41 o 
  -5   5   3       47.73       57.82      3.29 o 
  -4   5   3     1394.71     1545.75     13.54 o 
  -3   5   3      907.50      972.70     17.39 o 
  -2   5   3     7696.50     9009.54    560.12 o 
  -1   5   3      120.94      244.06     39.07 o 
   0   5   3     1825.30     1991.15    172.15 o 
   1   5   3      114.29      175.69      4.88 o 
   2   5   3     7779.24     7887.91    706.34 o 
   3   5   3      928.77      883.45     94.10 o 
   4   5   3     1540.27     1473.22    120.98 o 
   5   5   3       49.65       54.01     10.07 o 
   6   5   3     1351.46     1223.41     76.27 o 
   7   5   3       92.02       98.03      7.57 o 
   8   5   3      147.73      148.68      9.83 o 
   9   5   3       84.40       97.49      8.51 o 
  10   5   3      278.64      304.19     16.72 o 
  -9   6   3      360.17      421.96     16.41 o 
  -8   6   3       43.04       21.33      9.29 o 
  -7   6   3      302.74      315.72     12.62 o 
  -6   6   3       58.36       59.17      4.25 o 
  -5   6   3      966.39      990.74     24.18 o 
  -4   6   3      303.67      304.73      7.34 o 
  -3   6   3     1307.10     1445.72     13.43 o 
  -2   6   3      733.10     1058.31     60.81 o 
  -1   6   3     3066.73     3587.23    203.19 o 
   0   6   3     1905.48     2505.68    166.92 o 
   1   6   3     3118.46     3426.84    305.77 o 
   2   6   3      744.81      916.23     62.91 o 
   3   6   3     1318.97     1358.88    162.23 o 
   4   6   3      305.29      274.82     38.23 o 
   5   6   3      917.62      876.89     94.77 o 
   6   6   3       56.70       56.48      4.30 o 
   7   6   3      278.72      310.06     14.30 o 
   8   6   3       39.59       37.32      6.45 o 
   9   6   3      373.51      381.94     17.39 o 
  -9   7   3       51.48       64.30      7.10 o 
  -8   7   3      438.32      458.97     16.39 o 
  -7   7   3       31.18       34.73      5.45 o 
  -6   7   3     1199.14     1259.13     30.49 o 
  -5   7   3      165.94      155.94      7.43 o 
  -4   7   3     3735.56     3913.64     23.98 o 
  -3   7   3       97.44       97.89      4.55 o 
  -2   7   3     2524.92     2980.13    130.94 o 
  -1   7   3      188.68      241.82     19.56 o 
   0   7   3     4933.88     5839.02    344.99 o 
   1   7   3      192.53      234.53     21.85 o 
   2   7   3     2315.75     2649.33    188.39 o 
   3   7   3       93.57       97.80     10.39 o 
   4   7   3     3666.40     3542.23    330.00 o 
   5   7   3      175.03      150.72      6.98 o 
   6   7   3     1203.88     1194.08    105.71 o 
   7   7   3       28.41       19.29     10.18 o 
   8   7   3      429.41      401.92     17.14 o 
   9   7   3       53.33       43.73      8.36 o 
  -8   8   3       81.10       68.94      6.97 o 
  -7   8   3      389.24      384.92     15.54 o 
  -6   8   3       21.75       22.13      6.55 o 
  -5   8   3     2154.79     2155.21     49.84 o 
  -4   8   3      202.83      203.77      7.68 o 
  -3   8   3     2289.37     2491.67     46.86 o 
  -2   8   3      768.83      936.07     20.58 o 
  -1   8   3     3274.45     3742.34    107.63 o 
   0   8   3       38.51       48.54      3.32 o 
   1   8   3     3424.17     3656.61    254.82 o 
   2   8   3      784.25      861.00     56.47 o 
   3   8   3     2210.86     2325.24    158.51 o 
   4   8   3      206.21      180.13     12.13 o 
   5   8   3     2146.70     2011.04    249.88 o 
   6   8   3       23.30       26.71      5.31 o 
   7   8   3      365.20      332.27     16.92 o 
   8   8   3       82.94       76.73      7.92 o 
  -8   9   3      519.08      491.54     19.73 o 
  -7   9   3       35.84       19.62     10.11 o 
  -6   9   3      264.27      277.65      9.96 o 
  -5   9   3      330.10      323.93     35.53 o 
  -4   9   3     1626.22     1668.54     40.88 o 
  -3   9   3      624.35      619.14     15.53 o 
  -2   9   3      914.68     1090.78     14.00 o 
  -1   9   3      243.49      323.47     15.11 o 
   0   9   3     4523.46     4738.33    179.97 o 
   1   9   3      239.06      300.09     16.54 o 
   2   9   3     1002.82     1042.72     72.49 o 
   3   9   3      608.23      592.79     54.68 o 
   4   9   3     1680.03     1570.85    120.06 o 
   5   9   3      336.05      321.93     31.49 o 
   6   9   3      301.71      261.47     18.59 o 
   7   9   3       34.75        8.91     10.92 o 
   8   9   3      508.73      453.90     20.79 o 
  -7  10   3      260.73      256.60     15.32 o 
  -6  10   3       40.95       40.97      4.67 o 
  -5  10   3     1478.06     1386.19     50.31 o 
  -4  10   3       72.57       87.06      5.44 o 
  -3  10   3     1565.18     1528.58     18.11 o 
  -2  10   3       52.83       69.64      4.53 o 
  -1  10   3     2073.11     2348.81     21.49 o 
   0  10   3      902.37      975.89     17.96 o 
   1  10   3     2130.68     2360.12    193.77 o 
   2  10   3       55.16       76.97      5.43 o 
   3  10   3     1519.17     1473.37    154.61 o 
   4  10   3       72.46       80.38      5.09 o 
   5  10   3     1563.45     1372.53    116.68 o 
   6  10   3       39.84       50.25      9.99 o 
   7  10   3      255.07      224.33     16.41 o 
  -7  11   3       20.90       29.56     12.38 o 
  -6  11   3      381.92      354.54     12.74 o 
  -5  11   3       22.90        5.97      8.06 o 
  -4  11   3      946.71      960.42     22.24 o 
  -3  11   3       78.47       76.40      4.85 o 
  -2  11   3      982.51     1041.73     26.13 o 
  -1  11   3      266.32      254.12      9.56 o 
   0  11   3     1729.38     1772.50     76.93 o 
   1  11   3      263.80      242.67     29.52 o 
   2  11   3     1026.06     1062.00     68.66 o 
   3  11   3       76.36       74.06      7.71 o 
   4  11   3      914.72      906.48     74.89 o 
   5  11   3       23.77        8.15      7.71 o 
   6  11   3      372.39      378.43     26.40 o 
   7  11   3       19.88        8.81     13.12 o 
  -6  12   3        3.14       -1.20      8.41 o 
  -5  12   3      256.11      276.60     11.11 o 
  -4  12   3        6.05        3.10      7.64 o 
  -3  12   3      900.90      830.13     40.90 o 
  -2  12   3       36.78       52.75      4.97 o 
  -1  12   3      727.51      736.72     14.75 o 
   0  12   3        0.12       13.60      7.15 o 
   1  12   3      699.12      721.88     56.50 o 
   2  12   3       35.80       43.21      5.89 o 
   3  12   3      855.18      789.94     61.02 o 
   4  12   3        5.68        0.49      7.60 o 
   5  12   3      245.71      251.72     28.24 o 
   6  12   3        3.19        1.91     19.21 o 
  -4  13   3      374.61      330.10     23.23 o 
  -3  13   3        6.07       13.12      7.91 o 
  -2  13   3      549.15      535.06     13.93 o 
  -1  13   3      124.11      122.01     14.02 o 
   0  13   3      318.12      307.56     11.67 o 
   1  13   3      122.03      101.69      6.41 o 
   2  13   3      544.59      504.77     57.13 o 
   3  13   3        5.84        8.01      8.01 o 
   4  13   3      384.60      348.40     50.62 o 
  -3  14   3      378.11      375.68     13.22 o 
  -2  14   3        8.69       27.99      8.76 o 
  -1  14   3      465.30      436.96     13.79 o 
   0  14   3       22.95       26.70      5.53 o 
   1  14   3      460.90      415.42     39.37 o 
   2  14   3        8.22       16.82      8.95 o 
   3  14   3      410.01      333.00     22.11 o 
   0   0   4    36314.84    29535.20    517.52 o 
   1   0   4     5412.95     5765.35    139.06 o 
   2   0   4     2720.88     1885.76     48.25 o 
   3   0   4      312.08      425.91      9.69 o 
   4   0   4    10309.46     8754.72    176.82 o 
   5   0   4      342.35      355.89     12.65 o 
   6   0   4     2543.91     2312.67    173.79 o 
   7   0   4      213.64      214.56     24.33 o 
   8   0   4     2784.26     2813.60    314.90 o 
   9   0   4       78.44      111.16     17.90 o 
  10   0   4      307.90      348.40     27.02 o 
 -10   1   4        4.24        8.95      6.65 o 
  -9   1   4     1222.02     1299.88    198.05 o 
  -8   1   4      201.28      220.25     22.44 o 
  -7   1   4     2158.79     2083.45    125.50 o 
  -6   1   4      458.50      444.43     42.18 o 
  -5   1   4    10497.71     9717.21    270.95 o 
  -4   1   4     2796.82     2463.98     64.40 o 
  -3   1   4    16849.24    15625.20    526.74 o 
  -2   1   4      303.99      276.52     15.15 o 
  -1   1   4    18153.22    16080.53   1334.26 o 
   0   1   4    18848.11    17728.19   1989.43 o 
   1   1   4    18143.38    13520.03   1768.74 o 
   2   1   4      317.15      281.44     14.51 o 
   3   1   4    16818.25    15426.11    402.33 o 
   4   1   4     2831.23     2510.03     62.49 o 
   5   1   4    10463.82     9794.56    282.04 o 
   6   1   4      457.29      445.10      7.92 o 
   7   1   4     2106.67     1991.11    136.63 o 
   8   1   4      199.00      226.44      9.54 o 
   9   1   4     1226.14     1283.42    158.27 o 
  10   1   4        3.78        7.03      6.81 o 
 -10   2   4      320.68      329.43     14.51 o 
  -9   2   4       96.76       82.03      6.01 o 
  -8   2   4     1562.56     1541.89     22.03 o 
  -7   2   4      370.01      330.25     10.72 o 
  -6   2   4     2131.96     1950.12     20.45 o 
  -5   2   4     2058.59     1997.08     91.29 o 
  -4   2   4    12396.76    11944.64    387.37 o 
  -3   2   4      157.64      137.51      3.68 o 
  -2   2   4    17878.78    16110.58   2982.66 o 
  -1   2   4      500.62      539.95     86.49 o 
   0   2   4    45878.85    43356.42   8547.79 o 
   1   2   4      497.34      501.23     49.00 o 
   2   2   4    17740.00    16567.56   1198.75 o 
   3   2   4      158.78      132.02      5.68 o 
   4   2   4    12253.67    10784.60    239.24 o 
   5   2   4     2044.31     1958.84     15.14 o 
   6   2   4     2192.39     1956.42     23.31 o 
   7   2   4      366.34      358.44     12.71 o 
   8   2   4     1557.73     1543.18     24.44 o 
   9   2   4       94.39       87.64      7.06 o 
  10   2   4      323.79      379.79     16.15 o 
 -10   3   4       13.17       19.32      8.74 o 
  -9   3   4      417.08      415.92     13.73 o 
  -8   3   4      130.44      131.40      8.54 o 
  -7   3   4     2105.26     2010.16     23.72 o 
  -6   3   4       76.44       94.34      7.22 o 
  -5   3   4     3928.91     3868.00     60.29 o 
  -4   3   4      637.16      733.36      8.58 o 
  -3   3   4     8172.09     8606.88    707.60 o 
  -2   3   4      256.58      222.48     33.73 o 
  -1   3   4    12677.35    13706.34   2132.58 o 
   0   3   4       37.09       26.41      9.96 o 
   1   3   4    12996.28    12198.47   1745.10 o 
   2   3   4      249.00      193.46     11.58 o 
   3   3   4     8379.64     7757.45    551.30 o 
   4   3   4      633.06      653.62      9.13 o 
   5   3   4     3926.74     3632.24     47.71 o 
   6   3   4       78.23       80.58      6.32 o 
   7   3   4     2134.02     2114.24     31.44 o 
   8   3   4      127.08      153.08     12.15 o 
   9   3   4      426.67      419.77     17.01 o 
  10   3   4       12.72       12.26     10.26 o 
 -10   4   4      304.14      340.02     15.07 o 
  -9   4   4       80.10       68.02      5.70 o 
  -8   4   4      571.62      555.89     14.83 o 
  -7   4   4       74.66       93.63      6.92 o 
  -6   4   4     2865.91     2834.22     23.69 o 
  -5   4   4      213.00      243.57      7.76 o 
  -4   4   4     4808.99     4870.77    219.00 o 
  -3   4   4      527.23      618.23     29.66 o 
  -2   4   4    11562.66    12111.58   1420.47 o 
  -1   4   4      884.53     1054.04    143.19 o 
   0   4   4     6328.90     6190.73    810.89 o 
   1   4   4      883.02      878.56    106.03 o 
   2   4   4    11381.01    10977.56   1057.15 o 
   3   4   4      519.40      502.71     26.52 o 
   4   4   4     4921.79     4367.81    296.63 o 
   5   4   4      215.22      225.25     12.26 o 
   6   4   4     2977.64     2732.07    168.24 o 
   7   4   4       70.84       81.22      7.48 o 
   8   4   4      561.68      564.43     18.80 o 
   9   4   4       78.56       73.79      7.49 o 
  10   4   4      304.27      344.62     18.14 o 
  -9   5   4      309.15      319.14     14.18 o 
  -8   5   4      129.95      150.97     10.43 o 
  -7   5   4     2140.12     2252.53     27.88 o 
  -6   5   4      221.73      214.67      8.03 o 
  -5   5   4     2008.90     2009.94     78.09 o 
  -4   5   4      442.10      411.08     14.34 o 
  -3   5   4     4506.94     4601.15    211.07 o 
  -2   5   4     4896.39     5641.05    587.08 o 
  -1   5   4     3543.81     3796.29    343.72 o 
   0   5   4      743.48     1143.59    123.79 o 
   1   5   4     3535.07     3673.56    389.21 o 
   2   5   4     4870.80     4949.45    408.51 o 
   3   5   4     4655.46     4438.46    432.01 o 
   4   5   4      447.46      403.85     31.33 o 
   5   5   4     1945.53     1848.82    121.59 o 
   6   5   4      215.18      219.41     17.18 o 
   7   5   4     2155.53     2162.96     32.07 o 
   8   5   4      137.04      107.54      8.16 o 
   9   5   4      304.70      317.19     17.09 o 
  -9   6   4       71.92       73.12      7.18 o 
  -8   6   4      168.89      198.86     11.87 o 
  -7   6   4      179.73      217.21     11.94 o 
  -6   6   4     1275.85     1262.50     67.65 o 
  -5   6   4       47.05       49.02      8.44 o 
  -4   6   4      565.46      600.05     20.17 o 
  -3   6   4      833.55      934.60     15.89 o 
  -2   6   4     6121.38     6729.15    521.73 o 
  -1   6   4      671.43      761.11     50.51 o 
   0   6   4     1373.21     1391.69    108.84 o 
   1   6   4      687.58      713.28     63.56 o 
   2   6   4     6156.95     6186.95    462.71 o 
   3   6   4      845.03      853.22     62.47 o 
   4   6   4      536.51      568.83     37.09 o 
   5   6   4       42.13       41.98      4.74 o 
   6   6   4     1230.05     1210.93     86.69 o 
   7   6   4      175.80      183.74     13.57 o 
   8   6   4      190.61      166.12     11.63 o 
   9   6   4       71.41       78.00      8.60 o 
  -9   7   4       22.19       16.42     10.72 o 
  -8   7   4        0.80       11.49      9.04 o 
  -7   7   4      410.93      448.74     15.43 o 
  -6   7   4      285.05      312.08      9.51 o 
  -5   7   4      491.69      496.92     21.24 o 
  -4   7   4      628.83      574.99     13.95 o 
  -3   7   4     1509.50     1636.04     15.61 o 
  -2   7   4      162.60      164.08      6.24 o 
  -1   7   4     3332.40     3737.53    241.33 o 
   0   7   4     1321.74     1660.96    112.53 o 
   1   7   4     3166.06     3492.03    320.19 o 
   2   7   4      161.13      167.62     12.42 o 
   3   7   4     1513.39     1463.06    122.75 o 
   4   7   4      637.72      520.61     20.17 o 
   5   7   4      498.69      462.19     44.48 o 
   6   7   4      277.50      296.43     27.59 o 
   7   7   4      430.22      403.76     17.22 o 
   8   7   4        1.30       12.57     11.20 o 
   9   7   4       17.14       12.26     13.29 o 
  -8   8   4       92.95      122.91      9.80 o 
  -7   8   4       56.23       61.20      6.42 o 
  -6   8   4      157.92      186.31      8.39 o 
  -5   8   4      379.59      356.27     10.09 o 
  -4   8   4      335.69      383.55      9.51 o 
  -3   8   4       31.09       32.64      3.55 o 
  -2   8   4     1311.07     1445.43     67.94 o 
  -1   8   4      129.87      164.04      6.91 o 
   0   8   4      472.87      518.45     45.65 o 
   1   8   4      135.60      165.37     10.42 o 
   2   8   4     1335.13     1343.60     98.22 o 
   3   8   4       31.52       30.90      3.82 o 
   4   8   4      354.92      334.54     24.65 o 
   5   8   4      365.71      324.03     30.03 o 
   6   8   4      157.34      157.46      9.31 o 
   7   8   4       53.13       53.66      7.25 o 
   8   8   4      100.94       97.56      8.78 o 
  -8   9   4       26.53       25.92     11.34 o 
  -7   9   4       26.82       31.19      6.24 o 
  -6   9   4       89.32       87.39      8.62 o 
  -5   9   4      232.14      250.43     16.50 o 
  -4   9   4       99.87      133.71      8.13 o 
  -3   9   4      397.42      418.03     10.20 o 
  -2   9   4      437.65      470.22     10.27 o 
  -1   9   4       88.11      114.76      5.81 o 
   0   9   4      443.27      483.96     28.43 o 
   1   9   4       99.25      140.49     14.67 o 
   2   9   4      438.09      448.23     30.71 o 
   3   9   4      415.01      385.86     26.02 o 
   4   9   4      104.31      108.99     14.75 o 
   5   9   4      233.67      253.97     44.97 o 
   6   9   4       97.53       91.84      7.87 o 
   7   9   4       26.17       34.30      7.20 o 
   8   9   4       27.82       37.06     12.69 o 
  -7  10   4       88.01       76.65      8.10 o 
  -6  10   4       15.25       16.37      7.75 o 
  -5  10   4        9.07        5.29      7.08 o 
  -4  10   4       44.32       48.44      7.75 o 
  -3  10   4       30.70       30.00      8.98 o 
  -2  10   4      223.63      226.34      8.95 o 
  -1  10   4      110.61      108.49      5.13 o 
   0  10   4        0.27       23.48      5.97 o 
   1  10   4      103.33      102.39      5.36 o 
   2  10   4      228.79      217.32      8.91 o 
   3  10   4       34.79       41.17      8.98 o 
   4  10   4       42.92       42.42      6.81 o 
   5  10   4        7.98       13.07     11.44 o 
   6  10   4       15.60       37.37      6.26 o 
   7  10   4       92.28       65.43      8.69 o 
  -6  11   4        6.44        7.83      8.13 o 
  -5  11   4       24.72       42.32      5.94 o 
  -4  11   4       65.14       64.97      5.13 o 
  -3  11   4      254.19      282.69     10.31 o 
  -2  11   4      242.34      276.83     19.52 o 
  -1  11   4      205.90      210.21      9.29 o 
   0  11   4        0.66       15.79      6.64 o 
   1  11   4      198.11      193.75     30.87 o 
   2  11   4      242.70      243.85      9.77 o 
   3  11   4      266.42      256.78     19.00 o 
   4  11   4       63.96       59.49      8.25 o 
   5  11   4       22.18       39.94      7.91 o 
   6  11   4        7.29       23.99      8.99 o 
  -5  12   4       46.97       42.90      5.32 o 
  -4  12   4       42.57       61.94      5.87 o 
  -3  12   4      207.46      192.55     17.79 o 
  -2  12   4       65.92       84.83      5.53 o 
  -1  12   4      135.34      137.16      9.79 o 
   0  12   4        7.62       20.95      7.18 o 
   1  12   4      135.97      127.71      7.39 o 
   2  12   4       60.28       89.29      7.58 o 
   3  12   4      216.12      191.24     11.50 o 
   4  12   4       48.31       61.73      6.38 o 
   5  12   4       43.86       53.46      9.75 o 
  -4  13   4       86.08       70.82      8.03 o 
  -3  13   4      178.66      189.50      9.53 o 
  -2  13   4       24.54       32.12     14.28 o 
  -1  13   4      496.94      470.91     13.50 o 
   0  13   4        2.48       26.76      7.57 o 
   1  13   4      480.83      443.48     43.32 o 
   2  13   4       25.78       27.55      6.66 o 
   3  13   4      182.06      164.21      8.77 o 
   4  13   4       86.85       66.15      9.54 o 
  -2  14   4      199.84      220.51     11.22 o 
  -1  14   4       16.00       17.23     13.73 o 
   0  14   4      271.91      243.03     11.97 o 
   1  14   4       14.16       20.80      8.79 o 
   2  14   4      200.11      205.67     14.97 o 
   1   0   5      787.68      736.82     22.42 o 
   2   0   5      141.14      192.16      4.61 o 
   3   0   5      852.49      927.32     31.76 o 
   4   0   5      403.85      451.00      6.19 o 
   5   0   5        1.64       44.93     13.57 o 
   6   0   5        6.13        9.14      4.22 o 
   7   0   5       19.30       26.61     11.08 o 
   8   0   5        1.13       -1.10      5.92 o 
   9   0   5      124.73      121.91     13.72 o 
  10   0   5       12.93       15.94      7.08 o 
 -10   1   5       52.12       62.75     16.50 o 
  -9   1   5       41.16       32.93     10.27 o 
  -8   1   5      184.46      204.37     36.84 o 
  -7   1   5        8.84       14.41      3.67 o 
  -6   1   5      619.08      614.05     26.56 o 
  -5   1   5       81.18       65.74      2.44 o 
  -4   1   5      268.18      234.23      8.19 o 
  -3   1   5      943.41      895.73     32.23 o 
  -2   1   5      153.50      112.77      8.62 o 
  -1   1   5      722.92      795.95     50.47 o 
   0   1   5     1726.44     1714.82    149.09 o 
   1   1   5      720.06      800.24     59.04 o 
   2   1   5      139.33      109.89      8.42 o 
   3   1   5      955.10      917.60     31.56 o 
   4   1   5      261.61      232.42      5.83 o 
   5   1   5       70.48       65.66      4.08 o 
   6   1   5      634.98      614.09     13.32 o 
   7   1   5       12.31       15.81      5.21 o 
   8   1   5      185.89      177.47     13.58 o 
   9   1   5       38.04       48.38     19.32 o 
  10   1   5       55.15       58.51      8.87 o 
 -10   2   5        8.08       20.66      8.16 o 
  -9   2   5       96.90       93.22      7.42 o 
  -8   2   5      206.46      187.98     10.32 o 
  -7   2   5      612.88      589.51     13.57 o 
  -6   2   5      730.35      748.30     13.66 o 
  -5   2   5     1035.32      902.40     57.45 o 
  -4   2   5     2920.04     2698.22    108.12 o 
  -3   2   5     1883.69     1670.31    132.15 o 
  -2   2   5     2050.41     1862.30    267.62 o 
  -1   2   5     2344.39     1864.35    311.13 o 
   0   2   5     4954.33     4039.94    691.28 o 
   1   2   5     2275.93     1791.28    217.64 o 
   2   2   5     2136.32     1783.81    129.52 o 
   3   2   5     1871.51     1575.20     60.27 o 
   4   2   5     2875.98     2624.97     15.32 o 
   5   2   5     1013.71      943.30     37.23 o 
   6   2   5      742.29      714.38     13.13 o 
   7   2   5      622.35      590.65     13.37 o 
   8   2   5      196.45      205.39      9.86 o 
   9   2   5       95.12      110.77      8.59 o 
  10   2   5        9.43        0.52     12.54 o 
 -10   3   5       85.63       99.64      7.41 o 
  -9   3   5       86.57       92.29      7.74 o 
  -8   3   5      113.94      104.11      7.21 o 
  -7   3   5      249.90      227.59     10.39 o 
  -6   3   5     1568.31     1384.10     18.81 o 
  -5   3   5      270.57      277.51      7.67 o 
  -4   3   5     1237.47     1272.77     80.76 o 
  -3   3   5      762.63      786.81     95.62 o 
  -2   3   5     9585.17     9748.81   1552.89 o 
  -1   3   5      289.56      350.92     54.23 o 
   0   3   5     7616.16     7338.79   1109.62 o 
   1   3   5      298.36      327.36     38.55 o 
   2   3   5     9490.75     8653.98    624.12 o 
   3   3   5      778.49      735.59     50.38 o 
   4   3   5     1156.57     1191.41     29.93 o 
   5   3   5      258.40      276.04     10.98 o 
   6   3   5     1534.52     1407.75     22.81 o 
   7   3   5      253.34      254.36     13.59 o 
   8   3   5      115.48      128.52      8.88 o 
   9   3   5       81.56      119.50      8.88 o 
  10   3   5       84.23      111.08      9.34 o 
  -9   4   5      248.61      266.86     12.78 o 
  -8   4   5       44.00       42.25      5.00 o 
  -7   4   5      552.83      527.40     14.22 o 
  -6   4   5      811.45      791.61     34.55 o 
  -5   4   5     1683.76     1711.20     52.07 o 
  -4   4   5      886.78      880.28     57.74 o 
  -3   4   5     9173.50     9857.69    783.07 o 
  -2   4   5     1596.57     1716.38    248.18 o 
  -1   4   5    10031.38    10903.10   1442.12 o 
   0   4   5     2708.31     2692.89    390.16 o 
   1   4   5    10022.70     9871.77   1356.04 o 
   2   4   5     1579.94     1510.82     88.19 o 
   3   4   5     9381.05     8866.98    841.63 o 
   4   4   5      868.85      793.09     42.27 o 
   5   4   5     1715.25     1607.39     23.46 o 
   6   4   5      835.76      756.96     29.67 o 
   7   4   5      570.02      526.36     18.93 o 
   8   4   5       42.09       42.22      7.52 o 
   9   4   5      240.92      296.91     17.05 o 
  -9   5   5       17.71       24.49      9.83 o 
  -8   5   5      640.40      621.65     17.12 o 
  -7   5   5        7.35       17.81      8.54 o 
  -6   5   5     2728.83     2657.38     47.19 o 
  -5   5   5       25.78       43.50     13.99 o 
  -4   5   5     3085.16     3102.34    112.64 o 
  -3   5   5      168.76      220.47     17.55 o 
  -2   5   5     6708.05     6994.17    751.29 o 
  -1   5   5      871.03      959.78     97.15 o 
   0   5   5     6405.23     6622.86    790.64 o 
   1   5   5      860.61      892.80     99.59 o 
   2   5   5     6724.79     6345.47    509.87 o 
   3   5   5      162.58      185.50      6.60 o 
   4   5   5     3112.20     2897.79    149.91 o 
   5   5   5       27.51       22.97      6.19 o 
   6   5   5     2696.40     2572.80    126.10 o 
   7   5   5        7.46       23.79     11.11 o 
   8   5   5      654.95      568.58     20.91 o 
   9   5   5       14.56       32.68     12.61 o 
  -9   6   5      542.30      537.34     17.98 o 
  -8   6   5      151.57      154.49     11.64 o 
  -7   6   5     1670.43     1749.73     26.56 o 
  -6   6   5       23.66       26.35      4.53 o 
  -5   6   5     4123.60     4301.37     25.86 o 
  -4   6   5       17.54       28.91      3.15 o 
  -3   6   5     4192.36     4273.48    283.47 o 
  -2   6   5       83.11      131.28     13.53 o 
  -1   6   5     4401.43     4537.58    452.55 o 
   0   6   5       40.84       59.53      3.07 o 
   1   6   5     4335.72     4264.88    412.65 o 
   2   6   5       86.10      113.33      5.75 o 
   3   6   5     4182.93     3918.22    384.17 o 
   4   6   5       13.55       37.37      9.42 o 
   5   6   5     4155.34     3975.41    247.35 o 
   6   6   5       19.55       15.95      7.44 o 
   7   6   5     1668.77     1538.47     30.76 o 
   8   6   5      152.27      141.43     10.77 o 
   9   6   5      535.58      579.98     22.48 o 
  -9   7   5       34.92       38.88      6.76 o 
  -8   7   5      818.27      825.97     21.40 o 
  -7   7   5       96.98       94.08      8.15 o 
  -6   7   5     1544.78     1541.13     18.11 o 
  -5   7   5      285.85      308.56     12.56 o 
  -4   7   5     4572.26     4611.71    187.16 o 
  -3   7   5      314.80      355.51      8.73 o 
  -2   7   5     6760.33     7440.54    565.62 o 
  -1   7   5      187.44      208.55     18.05 o 
   0   7   5     8543.54     8613.35    698.91 o 
   1   7   5      201.19      215.88     21.61 o 
   2   7   5     6719.76     6791.85    356.00 o 
   3   7   5      320.07      312.97     20.01 o 
   4   7   5     4499.81     4208.73    311.06 o 
   5   7   5      292.01      268.65     22.77 o 
   6   7   5     1517.39     1469.61    133.38 o 
   7   7   5       92.95       89.01      9.25 o 
   8   7   5      834.88      767.61     24.53 o 
   9   7   5       38.28       36.05     14.37 o 
  -8   8   5       44.37       58.84      7.02 o 
  -7   8   5      802.91      818.01     20.94 o 
  -6   8   5      149.54      160.01      8.45 o 
  -5   8   5     2493.95     2482.19     23.54 o 
  -4   8   5      365.21      397.47     23.27 o 
  -3   8   5     4598.81     4856.02    149.52 o 
  -2   8   5      691.01      770.73     80.29 o 
  -1   8   5     9371.27    10448.08    547.31 o 
   0   8   5       74.00       61.03      9.13 o 
   1   8   5     9483.61    10064.47    657.89 o 
   2   8   5      673.32      698.57     28.70 o 
   3   8   5     4504.75     4421.78    313.29 o 
   4   8   5      373.79      344.74     26.88 o 
   5   8   5     2559.17     2396.29    212.62 o 
   6   8   5      155.08      150.63     16.81 o 
   7   8   5      773.19      745.87     23.22 o 
   8   8   5       47.29       44.77      8.79 o 
  -8   9   5      361.90      405.24     17.62 o 
  -7   9   5       58.48       59.21      7.20 o 
  -6   9   5     1184.30     1191.17     25.39 o 
  -5   9   5       36.57       43.64      4.97 o 
  -4   9   5     3622.04     3627.74     26.79 o 
  -3   9   5      183.00      166.10     11.15 o 
  -2   9   5     4183.01     4504.31    210.92 o 
  -1   9   5      206.85      227.73     11.44 o 
   0   9   5     5760.23     5938.58    310.86 o 
   1   9   5      216.77      234.42     24.49 o 
   2   9   5     4230.67     4262.71    266.22 o 
   3   9   5      182.34      172.35     12.88 o 
   4   9   5     3629.54     3396.30    295.77 o 
   5   9   5       39.47       37.16      6.04 o 
   6   9   5     1215.52     1146.96     96.30 o 
   7   9   5       55.08       49.04      8.42 o 
   8   9   5      351.27      346.39     19.90 o 
  -7  10   5      906.47      848.20     23.74 o 
  -6  10   5      100.92       97.16      7.06 o 
  -5  10   5     1460.19     1430.61     19.21 o 
  -4  10   5       98.30       97.07     15.08 o 
  -3  10   5     2212.75     2269.75     40.00 o 
  -2  10   5      203.79      229.14     21.52 o 
  -1  10   5     3542.02     3631.36     70.55 o 
   0  10   5       90.86      104.30      7.06 o 
   1  10   5     3668.12     3714.71    377.97 o 
   2  10   5      198.35      211.20     21.60 o 
   3  10   5     2178.50     2135.39    231.10 o 
   4  10   5       96.98      104.71     18.06 o 
   5  10   5     1511.30     1359.68     84.04 o 
   6  10   5      100.91       91.00     10.32 o 
   7  10   5      888.43      758.35     26.58 o 
  -6  11   5      716.83      728.51     16.98 o 
  -5  11   5      104.97       89.90     15.65 o 
  -4  11   5     1481.81     1411.50     19.45 o 
  -3  11   5       11.47       12.12      7.76 o 
  -2  11   5     1480.97     1470.83     37.77 o 
  -1  11   5      102.88      105.85      6.13 o 
   0  11   5     1339.19     1365.67     94.70 o 
   1  11   5      109.41      102.55      6.29 o 
   2  11   5     1433.99     1457.00     81.00 o 
   3  11   5       11.43       16.74      9.14 o 
   4  11   5     1452.43     1310.75     69.06 o 
   5  11   5      108.51       77.67      7.39 o 
   6  11   5      728.38      694.49     32.24 o 
  -5  12   5      600.86      562.20     14.78 o 
  -4  12   5       49.00       63.52     10.58 o 
  -3  12   5     1047.08      982.51     17.14 o 
  -2  12   5       80.79       57.32      5.49 o 
  -1  12   5     1346.38     1285.91     31.72 o 
   0  12   5       60.96       56.04      5.14 o 
   1  12   5     1364.57     1312.93    131.23 o 
   2  12   5       82.04       70.68      7.53 o 
   3  12   5     1050.32      962.89    100.21 o 
   4  12   5       50.58       52.56      9.90 o 
   5  12   5      600.31      514.89     15.28 o 
  -4  13   5      401.93      385.29     13.33 o 
  -3  13   5       21.03       40.72      6.61 o 
  -2  13   5     1097.50      945.00     18.15 o 
  -1  13   5       45.31       34.84      8.93 o 
   0  13   5     1479.93     1231.37     38.81 o 
   1  13   5       46.98       51.92     11.25 o 
   2  13   5     1092.63      943.92     40.75 o 
   3  13   5       21.72       38.19      7.14 o 
   4  13   5      403.71      365.26     13.89 o 
  -1  14   5      374.02      320.91     13.42 o 
   0  14   5       17.22        6.59     14.67 o 
   1  14   5      350.82      326.76     13.42 o 
   0   0   6    18429.29    14871.66    598.68 o 
   1   0   6      525.68      344.26      9.50 o 
   2   0   6    11354.75     9615.55    276.66 o 
   3   0   6     2460.15     2170.73     88.56 o 
   4   0   6     9736.09     8864.52    218.33 o 
   5   0   6      206.54      208.05      4.94 o 
   6   0   6     4607.00     4111.23    320.39 o 
   7   0   6     1123.51     1080.38     67.83 o 
   8   0   6     2425.32     2358.41    193.62 o 
   9   0   6        0.33        1.85      6.39 o 
  10   0   6      621.21      751.25     89.40 o 
 -10   1   6      141.84      198.03     40.78 o 
  -9   1   6      733.97      774.60     84.34 o 
  -8   1   6       28.38       33.21      5.20 o 
  -7   1   6     2415.43     2386.20    118.64 o 
  -6   1   6     1389.32     1248.03     71.96 o 
  -5   1   6     5785.96     5212.67    184.48 o 
  -4   1   6      776.68      827.44     36.92 o 
  -3   1   6    10763.87     9284.33    370.22 o 
  -2   1   6    10855.85     9058.73    504.04 o 
  -1   1   6    15126.81    13019.86    861.55 o 
   0   1   6        1.50       43.57      2.43 o 
   1   1   6    15125.79    13043.40    966.16 o 
   2   1   6    10869.71     9420.03    464.17 o 
   3   1   6    10657.21     9597.59    346.73 o 
   4   1   6      795.74      854.26     20.26 o 
   5   1   6     5801.69     5356.11    221.03 o 
   6   1   6     1411.00     1291.81     53.90 o 
   7   1   6     2470.15     2383.11    192.82 o 
   8   1   6       27.53       36.21      3.86 o 
   9   1   6      738.60      745.94     66.30 o 
  10   1   6      142.03      184.37     19.44 o 
 -10   2   6      240.79      265.33     13.62 o 
  -9   2   6        5.24       15.77      7.28 o 
  -8   2   6      802.09      858.02     17.92 o 
  -7   2   6      390.57      383.51     12.01 o 
  -6   2   6     2389.61     2255.32     23.54 o 
  -5   2   6      312.36      290.54     11.26 o 
  -4   2   6     8523.21     7845.41    409.72 o 
  -3   2   6      784.51      677.49     43.16 o 
  -2   2   6    13642.45    13349.39   1827.98 o 
  -1   2   6      771.52      731.95     91.68 o 
   0   2   6    17268.53    16256.18   2500.69 o 
   1   2   6      804.84      727.46     98.61 o 
   2   2   6    13783.54    12965.18    592.04 o 
   3   2   6      813.82      715.12     32.09 o 
   4   2   6     8448.29     7732.66     72.74 o 
   5   2   6      310.67      289.38     25.65 o 
   6   2   6     2359.25     2266.06     22.86 o 
   7   2   6      389.35      403.63     11.81 o 
   8   2   6      762.37      844.49     16.96 o 
   9   2   6        4.34       -7.47      8.04 o 
  10   2   6      255.55      289.21     15.09 o 
  -9   3   6      494.76      470.39     15.54 o 
  -8   3   6       41.29       59.92      4.90 o 
  -7   3   6     1325.05     1335.09     20.52 o 
  -6   3   6       78.39       99.94      7.28 o 
  -5   3   6     3507.31     3353.07     79.08 o 
  -4   3   6      734.48      734.21     47.04 o 
  -3   3   6     9466.25     9458.10    899.07 o 
  -2   3   6     1776.35     1685.61    289.88 o 
  -1   3   6    18761.24    18630.09   3074.34 o 
   0   3   6     1068.09      775.66    125.46 o 
   1   3   6    18581.36    17367.86   2558.26 o 
   2   3   6     1751.86     1578.47    134.07 o 
   3   3   6     9413.65     8830.60    793.92 o 
   4   3   6      726.75      687.71     12.40 o 
   5   3   6     3580.70     3188.37     20.50 o 
   6   3   6       81.20       81.29      6.67 o 
   7   3   6     1344.12     1332.56     22.55 o 
   8   3   6       42.24       50.29      5.71 o 
   9   3   6      474.12      487.69     17.35 o 
  -9   4   6      133.87      140.22     10.94 o 
  -8   4   6      937.37      907.65     18.86 o 
  -7   4   6        9.80       21.31      7.18 o 
  -6   4   6     2291.09     2197.68     37.49 o 
  -5   4   6     1117.62     1093.47     46.61 o 
  -4   4   6     3660.87     3427.23    209.95 o 
  -3   4   6      728.06      804.23     77.73 o 
  -2   4   6     6130.01     5851.38    861.82 o 
  -1   4   6     1007.21      910.36    139.06 o 
   0   4   6     5845.85     4946.73    681.16 o 
   1   4   6     1001.85      857.46    127.12 o 
   2   4   6     6315.37     5580.63    464.64 o 
   3   4   6      721.33      732.04     70.74 o 
   4   4   6     3589.43     3230.27    119.84 o 
   5   4   6     1117.05     1027.72     27.80 o 
   6   4   6     2248.65     2127.82    112.93 o 
   7   4   6       11.04       -8.92     10.64 o 
   8   4   6      935.29      946.56     25.36 o 
   9   4   6      139.10      159.50     13.25 o 
  -9   5   6      347.60      324.08     14.93 o 
  -8   5   6      136.09      133.84      8.64 o 
  -7   5   6     1002.80     1043.41     20.18 o 
  -6   5   6       44.65       52.93      3.95 o 
  -5   5   6     2043.05     2032.44     29.48 o 
  -4   5   6      902.62      887.80     67.67 o 
  -3   5   6     2649.83     2644.41    226.21 o 
  -2   5   6      653.61      739.27    105.38 o 
  -1   5   6     2637.59     2429.43    288.57 o 
   0   5   6     4490.21     4310.21    522.95 o 
   1   5   6     2481.44     2261.09    259.37 o 
   2   5   6      650.22      631.80     40.60 o 
   3   5   6     2666.36     2475.71    200.87 o 
   4   5   6      932.32      836.14     48.59 o 
   5   5   6     1988.05     1916.96    106.96 o 
   6   5   6       43.29       59.10      4.74 o 
   7   5   6     1009.27     1036.29     25.26 o 
   8   5   6      135.62      131.52     12.21 o 
   9   5   6      333.82      349.34     20.47 o 
  -9   6   6       97.76      122.02      9.90 o 
  -8   6   6      282.46      298.14     14.24 o 
  -7   6   6       43.40       54.33      5.64 o 
  -6   6   6      811.74      836.14     50.31 o 
  -5   6   6      605.25      610.45     34.16 o 
  -4   6   6     1352.42     1378.56     75.07 o 
  -3   6   6      581.15      620.36     61.79 o 
  -2   6   6     2365.31     2452.94    308.28 o 
  -1   6   6       16.74       31.79      8.83 o 
   0   6   6     2624.73     2731.76    240.99 o 
   1   6   6       21.43       28.47      3.62 o 
   2   6   6     2300.26     2266.91    128.18 o 
   3   6   6      577.15      602.34     85.90 o 
   4   6   6     1391.85     1303.13    107.33 o 
   5   6   6      612.91      578.08     21.53 o 
   6   6   6      822.71      851.05     32.75 o 
   7   6   6       41.76       31.29     12.13 o 
   8   6   6      286.86      318.03     18.46 o 
   9   6   6      101.09      113.36     10.21 o 
  -8   7   6      107.63      123.79      9.55 o 
  -7   7   6       93.80      110.64      9.23 o 
  -6   7   6      191.57      189.25     14.89 o 
  -5   7   6      900.99      914.52     13.85 o 
  -4   7   6      262.00      277.52     13.63 o 
  -3   7   6     1785.00     1832.69     98.81 o 
  -2   7   6      157.34      183.11     17.52 o 
  -1   7   6     2674.41     2765.44    236.47 o 
   0   7   6     2634.90     2526.67    255.18 o 
   1   7   6     2657.66     2684.90    255.71 o 
   2   7   6      157.38      162.38      7.55 o 
   3   7   6     1830.18     1775.72    133.15 o 
   4   7   6      264.88      256.07      9.59 o 
   5   7   6      837.94      848.86     27.08 o 
   6   7   6      184.57      174.18      8.55 o 
   7   7   6      101.78      110.27      8.88 o 
   8   7   6      113.10      139.98      9.39 o 
  -8   8   6       13.44       24.15      6.32 o 
  -7   8   6       15.30       14.24      9.34 o 
  -6   8   6       63.88       67.18      4.81 o 
  -5   8   6      169.28      165.71      8.26 o 
  -4   8   6      216.59      204.74     12.82 o 
  -3   8   6      198.65      227.90     13.11 o 
  -2   8   6      495.55      515.46     23.30 o 
  -1   8   6      246.92      240.35     30.49 o 
   0   8   6      685.09      674.04     73.17 o 
   1   8   6      237.26      226.75      8.63 o 
   2   8   6      485.90      488.77     49.51 o 
   3   8   6      193.51      190.76      8.82 o 
   4   8   6      236.04      219.67     16.28 o 
   5   8   6      174.18      147.71     11.90 o 
   6   8   6       59.32       64.59      5.33 o 
   7   8   6       15.84       17.05     11.77 o 
   8   8   6       11.47       22.21     13.19 o 
  -7   9   6       26.46       35.00      6.73 o 
  -6   9   6       64.14       67.07      5.19 o 
  -5   9   6       24.07       30.20      4.18 o 
  -4   9   6       32.41       29.56     10.52 o 
  -3   9   6        9.89       50.10      4.15 o 
  -2   9   6       14.85       20.73      4.76 o 
  -1   9   6       63.56       93.94      4.99 o 
   0   9   6        3.88        1.40      6.23 o 
   1   9   6       59.61       87.74      7.08 o 
   2   9   6       17.79       21.35      5.00 o 
   3   9   6        8.77       23.69      7.09 o 
   4   9   6       31.81       39.65      4.82 o 
   5   9   6       23.33       36.10      9.53 o 
   6   9   6       60.82       67.35      5.65 o 
   7   9   6       27.64       15.09     12.80 o 
  -7  10   6       39.61       38.83      7.65 o 
  -6  10   6       21.60       27.06      6.05 o 
  -5  10   6       37.79       32.74      9.37 o 
  -4  10   6        6.74       42.12     10.65 o 
  -3  10   6       11.58       12.97      6.64 o 
  -2  10   6       78.66       85.83      6.09 o 
  -1  10   6       52.95       62.31      4.43 o 
   0  10   6      201.92      217.37     10.54 o 
   1  10   6       52.54       59.15      4.65 o 
   2  10   6       75.26       84.06      5.51 o 
   3  10   6       11.38        1.87     11.84 o 
   4  10   6        7.28       20.06      5.79 o 
   5  10   6       34.94       27.70      8.43 o 
   6  10   6       19.83       13.91      9.42 o 
   7  10   6       42.64       29.57     14.72 o 
  -6  11   6        8.27        1.05      8.72 o 
  -5  11   6      125.03      104.24      5.92 o 
  -4  11   6      142.64      143.74     14.06 o 
  -3  11   6      233.87      239.04     10.16 o 
  -2  11   6       38.44       31.48     10.25 o 
  -1  11   6      180.13      205.29      9.49 o 
   0  11   6      290.93      291.18     10.57 o 
   1  11   6      173.12      204.12     31.61 o 
   2  11   6       38.22       37.77      4.77 o 
   3  11   6      244.40      283.34     44.48 o 
   4  11   6      136.60      118.94     14.42 o 
   5  11   6      119.61      100.71     15.12 o 
   6  11   6        7.52       18.26      9.45 o 
  -5  12   6       93.53       98.26      7.38 o 
  -4  12   6      150.01      168.55     15.10 o 
  -3  12   6       71.70       73.77      5.54 o 
  -2  12   6       52.56       66.58      5.32 o 
  -1  12   6       22.28       32.64      7.93 o 
   0  12   6       39.97       62.83      5.22 o 
   1  12   6       21.47       20.12      8.10 o 
   2  12   6       49.78       66.00      5.33 o 
   3  12   6       71.24       67.25      5.71 o 
   4  12   6      148.59      149.62      9.55 o 
   5  12   6       92.06       92.52     15.24 o 
  -3  13   6      246.83      248.88     15.69 o 
  -2  13   6       31.87       29.87      5.63 o 
  -1  13   6      297.37      264.67     12.20 o 
   0  13   6      121.20      121.67     14.13 o 
   1  13   6      275.72      266.22     12.34 o 
   2  13   6       34.35       26.63      9.31 o 
   3  13   6      264.44      250.25     19.94 o 
   1   0   7      306.07      269.67      9.42 o 
   2   0   7       12.90       43.76      1.91 o 
   3   0   7      860.60      891.65     40.01 o 
   4   0   7      115.83      115.86      6.01 o 
   5   0   7      137.66      146.54     11.28 o 
   6   0   7       45.72       38.93      3.25 o 
   7   0   7       16.74       14.15      7.74 o 
   8   0   7       11.98       13.80      5.84 o 
   9   0   7        2.70        2.38      6.98 o 
  -9   1   7       47.46       46.29      4.52 o 
  -8   1   7      119.66      117.56      6.57 o 
  -7   1   7      148.75      147.50     11.68 o 
  -6   1   7      148.96      124.27      9.33 o 
  -5   1   7      300.13      265.53     11.66 o 
  -4   1   7       63.99       70.88      4.86 o 
  -3   1   7       11.94       27.38      1.41 o 
  -2   1   7      329.21      331.25     16.71 o 
  -1   1   7      554.17      568.04     33.82 o 
   0   1   7       51.21       92.84      4.06 o 
   1   1   7      538.01      571.81     26.79 o 
   2   1   7      338.26      343.95     21.22 o 
   3   1   7        9.54       31.01      1.98 o 
   4   1   7       70.28       72.94      5.09 o 
   5   1   7      298.49      282.61     15.51 o 
   6   1   7      156.13      134.01      6.96 o 
   7   1   7      148.48      148.47      6.78 o 
   8   1   7      116.31      117.99     28.45 o 
   9   1   7       43.84       50.77      4.15 o 
  -9   2   7       95.52      104.71      7.91 o 
  -8   2   7      156.91      159.96      9.94 o 
  -7   2   7      212.08      208.36     10.32 o 
  -6   2   7      264.45      243.07      9.50 o 
  -5   2   7      442.94      426.03     21.63 o 
  -4   2   7     2496.05     2228.81     81.30 o 
  -3   2   7      452.69      428.53     18.55 o 
  -2   2   7     1268.23     1171.47    130.79 o 
  -1   2   7       62.00       61.37      5.67 o 
   0   2   7     3313.31     2659.43    326.78 o 
   1   2   7       63.85       71.36      4.99 o 
   2   2   7     1271.94     1171.62     65.40 o 
   3   2   7      493.67      409.47     21.60 o 
   4   2   7     2451.53     2264.51     19.96 o 
   5   2   7      443.92      423.05      7.95 o 
   6   2   7      277.03      264.10      9.37 o 
   7   2   7      220.71      205.26      9.52 o 
   8   2   7      155.27      176.58      9.15 o 
   9   2   7       96.84       85.73      6.80 o 
  -9   3   7      186.98      203.21     12.29 o 
  -8   3   7       80.17       92.73      7.04 o 
  -7   3   7       35.11       54.41      4.73 o 
  -6   3   7       51.37       54.68      4.89 o 
  -5   3   7      579.09      567.29     34.19 o 
  -4   3   7     1504.74     1497.60     92.21 o 
  -3   3   7      351.04      377.10     14.07 o 
  -2   3   7     2055.78     2035.49    290.83 o 
  -1   3   7      458.76      392.18     66.29 o 
   0   3   7     3806.90     3509.86    422.67 o 
   1   3   7      456.37      379.05     43.49 o 
   2   3   7     2068.71     1933.22    106.70 o 
   3   3   7      366.74      359.46     26.69 o 
   4   3   7     1546.14     1444.63     17.89 o 
   5   3   7      585.85      517.71      9.40 o 
   6   3   7       63.27       52.64      4.57 o 
   7   3   7       41.66       39.68      4.74 o 
   8   3   7       87.79       86.04      6.56 o 
   9   3   7      178.86      191.39     11.65 o 
  -9   4   7       44.20       57.02      6.05 o 
  -8   4   7      412.19      418.53     14.40 o 
  -7   4   7      106.11      118.75      9.29 o 
  -6   4   7       75.56       93.91      9.86 o 
  -5   4   7      630.08      652.53     38.29 o 
  -4   4   7     1391.18     1239.85     68.13 o 
  -3   4   7      635.14      636.88     66.37 o 
  -2   4   7      573.25      605.02     90.33 o 
  -1   4   7     4316.05     4241.43    592.03 o 
   0   4   7     3714.27     3313.41    507.84 o 
   1   4   7     4220.47     3940.74    507.02 o 
   2   4   7      581.35      560.11     26.42 o 
   3   4   7      648.29      582.96     66.73 o 
   4   4   7     1379.36     1213.16     34.91 o 
   5   4   7      575.62      580.86     10.69 o 
   6   4   7       78.30      102.65      9.88 o 
   7   4   7      116.32      124.68      8.79 o 
   8   4   7      404.80      435.25     17.65 o 
   9   4   7       46.91       54.77      7.65 o 
  -9   5   7       67.15       60.38      6.59 o 
  -8   5   7      273.17      259.04     12.97 o 
  -7   5   7       33.00       36.69      5.26 o 
  -6   5   7      688.20      718.74     12.02 o 
  -5   5   7      597.36      577.62     13.12 o 
  -4   5   7     1459.31     1454.10     71.41 o 
  -3   5   7      740.76      739.97     63.46 o 
  -2   5   7     1027.54      997.24    126.50 o 
  -1   5   7      467.63      449.75     64.51 o 
   0   5   7      682.04      657.55     58.26 o 
   1   5   7      484.84      446.88     45.36 o 
   2   5   7      986.82      930.46     67.74 o 
   3   5   7      736.44      695.94     51.04 o 
   4   5   7     1487.75     1363.61     34.65 o 
   5   5   7      570.37      558.94     26.24 o 
   6   5   7      659.43      677.63     13.76 o 
   7   5   7       30.52       20.01     11.46 o 
   8   5   7      272.89      302.41     17.63 o 
   9   5   7       68.63       74.55      9.02 o 
  -8   6   7       48.16       47.21      6.29 o 
  -7   6   7      710.59      655.40     17.85 o 
  -6   6   7      114.91      120.59     16.05 o 
  -5   6   7     1300.10     1369.33     15.52 o 
  -4   6   7      442.43      461.29     14.33 o 
  -3   6   7     1682.84     1773.71    136.03 o 
  -2   6   7      633.26      649.11     57.44 o 
  -1   6   7     1403.55     1355.60    151.73 o 
   0   6   7      778.22      785.88     81.64 o 
   1   6   7     1395.76     1322.48     81.83 o 
   2   6   7      610.24      585.49     26.86 o 
   3   6   7     1676.75     1620.96    104.68 o 
   4   6   7      448.91      436.77     13.42 o 
   5   6   7     1282.84     1282.76     65.99 o 
   6   6   7      116.77      118.70      6.35 o 
   7   6   7      718.66      712.12     23.10 o 
   8   6   7       43.63       38.72     14.12 o 
  -8   7   7      223.88      223.73     13.61 o 
  -7   7   7      240.75      260.56     13.12 o 
  -6   7   7      807.34      861.59     14.12 o 
  -5   7   7      146.78      152.46     10.22 o 
  -4   7   7      724.22      809.24     50.22 o 
  -3   7   7      791.09      839.80     69.62 o 
  -2   7   7     1496.14     1607.45    155.65 o 
  -1   7   7      862.95      889.88     59.80 o 
   0   7   7     1574.86     1666.03    127.86 o 
   1   7   7      862.41      869.24     88.65 o 
   2   7   7     1566.65     1467.14     39.32 o 
   3   7   7      800.65      813.09     45.92 o 
   4   7   7      782.13      754.02     15.56 o 
   5   7   7      155.97      135.38      6.72 o 
   6   7   7      820.23      851.29     27.68 o 
   7   7   7      242.20      273.94     16.95 o 
   8   7   7      221.25      272.74     17.39 o 
  -7   8   7      202.83      205.41     13.75 o 
  -6   8   7      359.88      347.39     18.90 o 
  -5   8   7      606.68      642.47     12.57 o 
  -4   8   7       14.01        6.88      6.31 o 
  -3   8   7     2330.45     2342.17     84.51 o 
  -2   8   7     1050.95     1031.63     93.47 o 
  -1   8   7     2550.99     2644.83    193.93 o 
   0   8   7       47.02       51.24      3.94 o 
   1   8   7     2605.78     2599.85    187.76 o 
   2   8   7     1060.61     1010.27     48.61 o 
   3   8   7     2232.16     2181.61     77.04 o 
   4   8   7       13.03       15.25      6.53 o 
   5   8   7      644.44      632.17     30.81 o 
   6   8   7      347.48      337.79     19.13 o 
   7   8   7      183.21      224.84     16.87 o 
  -7   9   7      138.38      163.11     11.49 o 
  -6   9   7      504.17      531.57     20.82 o 
  -5   9   7       18.88       20.95      6.96 o 
  -4   9   7      699.51      713.24     17.55 o 
  -3   9   7      292.63      304.96      9.60 o 
  -2   9   7     2332.00     2314.72    123.30 o 
  -1   9   7      155.21      150.37      7.81 o 
   0   9   7     2329.06     2272.90    153.97 o 
   1   9   7      147.02      136.33      6.71 o 
   2   9   7     2346.17     2275.75    135.27 o 
   3   9   7      286.49      277.98     22.32 o 
   4   9   7      670.52      674.59     17.40 o 
   5   9   7       19.09       21.88      7.67 o 
   6   9   7      512.58      484.41     14.37 o 
   7   9   7      136.66      133.36     11.30 o 
  -6  10   7      169.66      166.75      8.38 o 
  -5  10   7      606.82      566.52     19.67 o 
  -4  10   7       38.75       43.11      6.38 o 
  -3  10   7     1160.54     1118.61     16.73 o 
  -2  10   7      491.33      481.03     15.44 o 
  -1  10   7      690.84      779.02     13.92 o 
   0  10   7       16.66       15.62     10.28 o 
   1  10   7      763.51      781.62     56.02 o 
   2  10   7      485.55      465.04     11.75 o 
   3  10   7     1077.76     1009.25     84.00 o 
   4  10   7       35.51       26.70      5.89 o 
   5  10   7      620.40      568.93     40.79 o 
   6  10   7      166.77      179.69      9.21 o 
  -5  11   7       39.31       44.39     10.40 o 
  -4  11   7      370.61      384.80     11.86 o 
  -3  11   7      115.80      123.95      6.82 o 
  -2  11   7      442.01      461.99     20.15 o 
  -1  11   7      309.63      277.67     17.99 o 
   0  11   7      347.12      327.92     18.52 o 
   1  11   7      311.38      298.66     10.93 o 
   2  11   7      461.10      462.12     20.02 o 
   3  11   7      115.99       97.24      9.22 o 
   4  11   7      373.73      349.83     39.68 o 
   5  11   7       38.06       36.89      6.68 o 
  -4  12   7       83.93       64.20      5.55 o 
  -3  12   7      517.11      480.35     24.21 o 
  -2  12   7       52.82       44.13      5.10 o 
  -1  12   7      730.74      656.81     42.86 o 
   0  12   7       45.35       49.73      5.22 o 
   1  12   7      732.12      683.09     45.05 o 
   2  12   7       55.22       48.96      5.60 o 
   3  12   7      505.59      473.73     22.86 o 
   4  12   7       85.36       62.04      5.87 o 
  -2  13   7      362.70      334.03     12.51 o 
  -1  13   7       14.88       15.09      8.40 o 
   0  13   7      513.40      462.78     28.06 o 
   1  13   7       14.00       -2.02      9.06 o 
   2  13   7      363.12      338.12     12.75 o 
   0   0   8      159.36      104.27      9.07 o 
   1   0   8      918.64      935.69     38.37 o 
   2   0   8     4969.73     4297.69    171.60 o 
   3   0   8      378.73      403.70     15.35 o 
   4   0   8     2467.90     2252.33     87.09 o 
   5   0   8      283.56      292.42     12.20 o 
   6   0   8     2491.82     2429.36    196.19 o 
   7   0   8        1.14       12.03      6.09 o 
   8   0   8      297.39      268.87     20.62 o 
   9   0   8       86.97       91.78      6.20 o 
  -9   1   8      218.35      246.14     20.45 o 
  -8   1   8       46.84       56.05      4.21 o 
  -7   1   8     1011.55      978.04     43.18 o 
  -6   1   8      560.35      564.22     52.91 o 
  -5   1   8     1041.81      973.59     51.33 o 
  -4   1   8      480.72      424.28     24.59 o 
  -3   1   8     2289.33     2085.52     93.92 o 
  -2   1   8     1867.74     1651.46     80.68 o 
  -1   1   8     3264.75     2811.00     90.67 o 
   0   1   8      995.95      781.22     42.25 o 
   1   1   8     3366.43     2841.67    144.74 o 
   2   1   8     1885.62     1699.14     89.20 o 
   3   1   8     2379.61     2169.57     78.86 o 
   4   1   8      485.83      442.45     27.98 o 
   5   1   8     1104.72     1014.54     37.44 o 
   6   1   8      562.10      565.37     24.13 o 
   7   1   8     1003.16      967.09     74.24 o 
   8   1   8       45.74       56.27      3.88 o 
   9   1   8      218.45      224.28     20.56 o 
  -9   2   8       29.49       40.18      5.60 o 
  -8   2   8      207.07      216.20     11.38 o 
  -7   2   8       81.95       82.14      6.72 o 
  -6   2   8     1015.78      975.81     17.36 o 
  -5   2   8       21.81       21.19      2.97 o 
  -4   2   8      834.07      759.43     30.70 o 
  -3   2   8      131.15      123.99      8.42 o 
  -2   2   8     4705.75     4280.17    369.70 o 
  -1   2   8      111.65      158.89     14.93 o 
   0   2   8     4715.64     4060.80    375.69 o 
   1   2   8      110.16      145.87      4.25 o 
   2   2   8     4667.71     4242.16    103.34 o 
   3   2   8      125.84      217.13     68.75 o 
   4   2   8      828.52      753.75     20.45 o 
   5   2   8       20.42       61.67     25.94 o 
   6   2   8     1096.87     1025.69     16.83 o 
   7   2   8       83.41       90.88      6.27 o 
   8   2   8      203.19      224.32     10.97 o 
   9   2   8       28.74       34.62      5.26 o 
  -9   3   8      156.34      155.20     12.17 o 
  -8   3   8       16.92       12.21      8.08 o 
  -7   3   8      277.09      319.93     12.19 o 
  -6   3   8      154.14      149.47      8.92 o 
  -5   3   8     1288.68     1239.77     43.74 o 
  -4   3   8       53.21       48.35      2.69 o 
  -3   3   8     2888.43     2602.65    145.06 o 
  -2   3   8       73.94       87.78     18.14 o 
  -1   3   8     3304.59     2947.46    417.95 o 
   0   3   8       81.30      257.30    127.14 o 
   1   3   8     3394.89     2864.43    352.58 o 
   2   3   8       65.82       65.38      5.51 o 
   3   3   8     2890.99     2633.86    158.52 o 
   4   3   8       45.74       50.82      2.93 o 
   5   3   8     1214.35     1171.02     13.23 o 
   6   3   8      152.40      175.71      9.07 o 
   7   3   8      264.01      302.56     11.54 o 
   8   3   8       17.42       17.57      7.18 o 
   9   3   8      157.31      152.26     10.70 o 
  -9   4   8        7.01        3.70      8.82 o 
  -8   4   8      453.11      445.58     15.22 o 
  -7   4   8      143.56      154.58     10.28 o 
  -6   4   8      591.01      581.71     24.54 o 
  -5   4   8       58.05       55.81      3.19 o 
  -4   4   8     1435.79     1369.38     67.39 o 
  -3   4   8      153.35      134.49      8.02 o 
  -2   4   8      741.57      701.18     82.84 o 
  -1   4   8      331.14      324.88     28.93 o 
   0   4   8     1760.52     1555.67    205.61 o 
   1   4   8      330.64      293.33     43.62 o 
   2   4   8      660.82      657.94     39.92 o 
   3   4   8      139.91      126.41      8.72 o 
   4   4   8     1409.66     1292.08     52.33 o 
   5   4   8       53.37       58.08      3.50 o 
   6   4   8      595.42      544.10     25.70 o 
   7   4   8      138.58      140.88     10.75 o 
   8   4   8      433.64      413.33     16.30 o 
   9   4   8        7.11        2.29      9.17 o 
  -8   5   8       29.38       21.62      5.72 o 
  -7   5   8      393.48      404.35     13.93 o 
  -6   5   8      145.07      152.08      7.05 o 
  -5   5   8     1048.37     1005.99     18.62 o 
  -4   5   8     1076.39     1051.35     82.99 o 
  -3   5   8      866.11      840.53     61.21 o 
  -2   5   8       68.69       55.60      2.98 o 
  -1   5   8     1132.52      958.65    109.41 o 
   0   5   8     1469.34     1392.51    147.72 o 
   1   5   8     1081.15      988.48    178.87 o 
   2   5   8       68.99       58.91      6.64 o 
   3   5   8      924.37      833.89     72.94 o 
   4   5   8     1075.14      987.33     60.45 o 
   5   5   8     1025.49      972.03     13.99 o 
   6   5   8      140.15      143.66     14.49 o 
   7   5   8      421.89      412.89     17.12 o 
   8   5   8       30.08       35.23      7.25 o 
  -8   6   8      197.07      209.39     12.66 o 
  -7   6   8       55.71       61.67      6.23 o 
  -6   6   8       75.84       84.83      5.27 o 
  -5   6   8       21.44       28.86      3.50 o 
  -4   6   8     1258.44     1221.83     92.92 o 
  -3   6   8      148.12      158.54      9.86 o 
  -2   6   8      437.02      433.60     51.39 o 
  -1   6   8      242.93      269.60     24.62 o 
   0   6   8     1759.46     1697.63    176.47 o 
   1   6   8      243.79      250.00     28.42 o 
   2   6   8      467.56      443.04     27.50 o 
   3   6   8      144.93      149.87      6.91 o 
   4   6   8     1268.66     1180.54     68.79 o 
   5   6   8       24.55       14.58      6.48 o 
   6   6   8       72.94       76.03      5.14 o 
   7   6   8       53.40       69.56      7.86 o 
   8   6   8      206.12      213.33     13.90 o 
  -8   7   8       98.72      125.73      9.45 o 
  -7   7   8       48.26       66.73      6.31 o 
  -6   7   8       58.77       65.01      4.35 o 
  -5   7   8       93.16      111.69      5.49 o 
  -4   7   8      253.36      260.42     31.63 o 
  -3   7   8      644.47      636.04     47.89 o 
  -2   7   8     1020.57     1035.20    103.29 o 
  -1   7   8     1390.81     1319.94    109.43 o 
   0   7   8       88.15       86.79      5.00 o 
   1   7   8     1339.15     1254.04     91.83 o 
   2   7   8     1012.97      986.29     37.35 o 
   3   7   8      696.84      686.68     34.22 o 
   4   7   8      259.47      274.36     16.77 o 
   5   7   8       95.81       96.71      6.79 o 
   6   7   8       57.36       54.40      5.14 o 
   7   7   8       56.03       67.68      8.17 o 
   8   7   8       97.19      109.01      9.90 o 
  -7   8   8       20.60       30.33      6.55 o 
  -6   8   8       90.87       82.94      7.36 o 
  -5   8   8       42.97       45.66      3.94 o 
  -4   8   8      249.98      248.03     15.75 o 
  -3   8   8      175.61      178.10     13.12 o 
  -2   8   8      156.12      145.07      7.55 o 
  -1   8   8       16.39        7.62      8.44 o 
   0   8   8      407.35      430.66     27.86 o 
   1   8   8       18.19       13.68      6.15 o 
   2   8   8      144.32      147.14     14.30 o 
   3   8   8      178.53      172.10     13.01 o 
   4   8   8      236.94      225.19      9.41 o 
   5   8   8       41.05       42.77      4.58 o 
   6   8   8       83.14       85.91      5.51 o 
   7   8   8       21.64       28.07     13.21 o 
  -6   9   8       29.29       38.69     10.23 o 
  -5   9   8       57.09       65.01     12.04 o 
  -4   9   8       60.16       79.70      4.61 o 
  -3   9   8       54.00       47.11      6.46 o 
  -2   9   8       27.22       24.14      5.03 o 
  -1   9   8       14.34       17.55      6.46 o 
   0   9   8       39.43       57.79      5.03 o 
   1   9   8       11.43       28.87      4.88 o 
   2   9   8       28.61       26.01     13.00 o 
   3   9   8       53.36       41.73      4.52 o 
   4   9   8       60.89       88.18      5.29 o 
   5   9   8       53.57       55.67      7.01 o 
   6   9   8       30.09       25.38      9.02 o 
  -6  10   8       54.29       53.90      5.26 o 
  -5  10   8       67.66       72.31      5.18 o 
  -4  10   8       15.98        2.02     10.98 o 
  -3  10   8       18.20       21.82      6.89 o 
  -2  10   8       32.78       44.80     13.13 o 
  -1  10   8       13.41       18.26      4.81 o 
   0  10   8       11.19       17.38      6.22 o 
   1  10   8       13.34       19.64      7.04 o 
   2  10   8       31.00       27.41      7.08 o 
   3  10   8       18.57       12.22      7.19 o 
   4  10   8       15.72       22.34      6.83 o 
   5  10   8       64.99       72.85      5.65 o 
   6  10   8       53.64       50.09      6.02 o 
  -5  11   8      185.13      181.01     10.05 o 
  -4  11   8       48.06       44.33      6.03 o 
  -3  11   8        2.42        6.29     13.04 o 
  -2  11   8        7.35        3.20      7.04 o 
  -1  11   8      218.66      204.61      9.72 o 
   0  11   8       99.59       85.93      6.43 o 
   1  11   8      209.02      210.04     19.28 o 
   2  11   8        7.22        8.33     12.14 o 
   3  11   8        3.02        5.37      7.64 o 
   4  11   8       45.52       34.50      8.61 o 
   5  11   8      181.13      187.09      9.33 o 
  -3  12   8        1.39       -4.62      7.71 o 
  -2  12   8        9.45       -0.56      7.65 o 
  -1  12   8       81.65       67.20      9.60 o 
   0  12   8       34.03       49.47      8.26 o 
   1  12   8       82.17       58.16      5.67 o 
   2  12   8        7.52        8.85      8.24 o 
   3  12   8        0.79       15.23      8.89 o 
   0  13   8       11.52       17.90      8.25 o 
   1   0   9        6.26        7.61      2.23 o 
   2   0   9      159.85      136.10      7.31 o 
   3   0   9      116.20      102.46      4.86 o 
   4   0   9       17.41       13.63      1.90 o 
   5   0   9      193.63      186.65      8.10 o 
   6   0   9      121.77      112.00     12.27 o 
   7   0   9       93.64      117.41      7.08 o 
   8   0   9       85.79       91.26     20.00 o 
   9   0   9       25.33       39.08      8.69 o 
  -9   1   9       58.50       69.62      6.06 o 
  -8   1   9      106.21       97.32      5.00 o 
  -7   1   9      161.90      152.63      7.76 o 
  -6   1   9       28.02       14.66      5.75 o 
  -5   1   9       28.67       25.86      2.05 o 
  -4   1   9      933.08      834.51     47.86 o 
  -3   1   9      219.14      196.44      9.05 o 
  -2   1   9      121.20      110.79      6.18 o 
  -1   1   9      473.42      469.84     19.35 o 
   0   1   9      708.23      586.86     27.59 o 
   1   1   9      478.59      472.91     18.64 o 
   2   1   9      113.83      119.60      5.85 o 
   3   1   9      212.68      201.76      6.53 o 
   4   1   9      915.13      859.39     41.53 o 
   5   1   9       24.23       32.85      6.10 o 
   6   1   9       26.63       17.17      5.14 o 
   7   1   9      171.21      141.55     13.97 o 
   8   1   9      106.53       86.25      5.00 o 
   9   1   9       59.01       73.32      8.70 o 
  -9   2   9      154.34      204.95     12.08 o 
  -8   2   9       25.57       15.87      8.35 o 
  -7   2   9        7.36       12.41      7.43 o 
  -6   2   9      311.50      301.29     12.02 o 
  -5   2   9      334.67      311.32      7.66 o 
  -4   2   9      213.87      199.05      6.16 o 
  -3   2   9      374.67      400.66     23.36 o 
  -2   2   9      808.56      702.68     57.61 o 
  -1   2   9      419.26      368.28     29.25 o 
   0   2   9     1617.40     1389.38     78.71 o 
   1   2   9      420.51      387.76     15.70 o 
   2   2   9      818.24      695.39     14.00 o 
   3   2   9      408.19      380.49      7.22 o 
   4   2   9      230.46      221.30      6.24 o 
   5   2   9      345.76      327.07      7.79 o 
   6   2   9      320.71      288.31     11.06 o 
   7   2   9       10.57       14.63      6.48 o 
   8   2   9       21.92       20.69      8.10 o 
   9   2   9      150.59      167.19     11.59 o 
  -8   3   9      214.07      227.81     11.98 o 
  -7   3   9       26.99       24.53      4.90 o 
  -6   3   9       33.36       40.87      4.71 o 
  -5   3   9      145.31      143.65      6.29 o 
  -4   3   9      993.04      977.16     29.21 o 
  -3   3   9      155.21      172.22     14.41 o 
  -2   3   9       15.58       30.40      2.49 o 
  -1   3   9      428.33      426.55     59.93 o 
   0   3   9     2976.93     2624.36    203.60 o 
   1   3   9      438.68      405.25     14.08 o 
   2   3   9       27.65       27.86      2.48 o 
   3   3   9      162.33      157.32      6.52 o 
   4   3   9     1020.80      954.44     34.37 o 
   5   3   9      139.50      146.64      6.80 o 
   6   3   9       29.60       42.03      4.58 o 
   7   3   9       29.53       25.98      4.77 o 
   8   3   9      216.77      211.17     11.38 o 
  -8   4   9      113.41      123.04      8.73 o 
  -7   4   9       88.43       99.43      7.54 o 
  -6   4   9       90.71       99.90      6.38 o 
  -5   4   9     1068.50     1117.23     21.93 o 
  -4   4   9      310.89      279.75      7.60 o 
  -3   4   9     1019.66      966.53     56.82 o 
  -2   4   9     1075.70     1024.20     98.32 o 
  -1   4   9     1213.25     1082.63    120.67 o 
   0   4   9        2.38        1.40      6.66 o 
   1   4   9     1154.86     1031.47    111.61 o 
   2   4   9     1074.67      995.59     50.97 o 
   3   4   9     1025.32      960.00    101.93 o 
   4   4   9      305.54      280.62     10.72 o 
   5   4   9     1041.30     1082.68     13.94 o 
   6   4   9       98.12       99.83     12.57 o 
   7   4   9       83.72       86.66      6.91 o 
   8   4   9      110.41      100.01      7.99 o 
  -8   5   9      324.74      342.20     15.14 o 
  -7   5   9       14.75       19.05      8.16 o 
  -6   5   9      450.85      433.96     10.11 o 
  -5   5   9      112.55      121.17      6.92 o 
  -4   5   9     1148.05     1115.16     51.08 o 
  -3   5   9      121.77      105.50     22.87 o 
  -2   5   9     1153.62     1076.44    141.85 o 
  -1   5   9        5.95       16.53      7.78 o 
   0   5   9     3119.88     2903.99    277.54 o 
   1   5   9        3.89       11.13      5.39 o 
   2   5   9     1100.18     1008.89     91.20 o 
   3   5   9      119.08      106.32      5.53 o 
   4   5   9     1102.49     1063.40     72.83 o 
   5   5   9      121.23      125.26      6.95 o 
   6   5   9      421.26      434.22     11.14 o 
   7   5   9       16.91       23.20      9.05 o 
   8   5   9      337.27      372.50     17.62 o 
  -8   6   9       41.75       38.57      6.61 o 
  -7   6   9      412.82      432.83     15.86 o 
  -6   6   9       87.01       92.03      5.55 o 
  -5   6   9      704.36      747.36     18.78 o 
  -4   6   9        4.30       10.74      5.38 o 
  -3   6   9     1140.01     1139.40     95.23 o 
  -2   6   9      119.85      121.25     17.94 o 
  -1   6   9     1338.99     1358.11    115.69 o 
   0   6   9      147.92      163.97     15.07 o 
   1   6   9     1338.99     1305.15    139.36 o 
   2   6   9      128.84      141.07     14.54 o 
   3   6   9     1173.37     1116.27     43.16 o 
   4   6   9        5.98       11.42      5.95 o 
   5   6   9      713.44      716.49     15.85 o 
   6   6   9       92.81      100.93      7.40 o 
   7   6   9      403.62      451.46     18.99 o 
   8   6   9       44.61       52.55      8.27 o 
  -7   7   9       11.91        5.76      9.94 o 
  -6   7   9      588.45      612.84     27.89 o 
  -5   7   9       48.79       47.47      4.11 o 
  -4   7   9      931.44      967.33     32.44 o 
  -3   7   9       47.86       70.76      7.00 o 
  -2   7   9     2087.43     2100.23    229.92 o 
  -1   7   9       65.19       77.23      4.49 o 
   0   7   9      717.60      728.42     35.41 o 
   1   7   9       63.92       67.54      4.04 o 
   2   7   9     2070.14     2046.71     49.41 o 
   3   7   9       50.96       74.59      4.50 o 
   4   7   9      948.19      956.38     15.01 o 
   5   7   9       50.84       49.31      4.61 o 
   6   7   9      607.32      621.98     14.26 o 
   7   7   9       11.41       28.80     11.88 o 
  -7   8   9      537.59      591.26     20.19 o 
  -6   8   9       39.72       39.51      7.02 o 
  -5   8   9      442.63      480.23     11.55 o 
  -4   8   9      142.12      130.34      9.59 o 
  -3   8   9     1027.63     1076.27     56.04 o 
  -2   8   9        1.74       12.19      5.87 o 
  -1   8   9     1922.82     1961.72    183.06 o 
   0   8   9      531.45      486.46     22.94 o 
   1   8   9     2014.36     1981.77    114.68 o 
   2   8   9        1.16       -1.37     10.42 o 
   3   8   9     1042.89     1024.64     61.91 o 
   4   8   9      145.95      119.38      6.61 o 
   5   8   9      476.69      506.50     12.85 o 
   6   8   9       38.74       34.41      8.24 o 
   7   8   9      530.97      594.86     24.44 o 
  -6   9   9      450.66      469.02     12.92 o 
  -5   9   9       41.65       40.51      4.60 o 
  -4   9   9      499.05      484.64     12.01 o 
  -3   9   9       25.32       24.26      6.91 o 
  -2   9   9     1640.79     1659.26     81.47 o 
  -1   9   9      202.86      201.17     11.82 o 
   0   9   9      513.50      537.05     51.89 o 
   1   9   9      196.16      185.92      8.99 o 
   2   9   9     1608.13     1627.21     88.09 o 
   3   9   9       29.60       14.30      7.44 o 
   4   9   9      461.00      463.78     12.41 o 
   5   9   9       39.55       39.59      5.15 o 
   6   9   9      447.34      462.34     14.44 o 
  -5  10   9      395.23      408.67     12.55 o 
  -4  10   9       40.45       48.74      4.75 o 
  -3  10   9      894.59      883.56     20.12 o 
  -2  10   9       55.25       53.26      4.85 o 
  -1  10   9      770.38      834.96     15.32 o 
   0  10   9        5.74       -0.11      6.86 o 
   1  10   9      799.83      811.09     88.69 o 
   2  10   9       56.06       62.85      6.43 o 
   3  10   9      845.08      850.28     35.23 o 
   4  10   9       42.55       52.74      5.10 o 
   5  10   9      416.25      405.13     13.52 o 
  -4  11   9      401.97      394.68     20.11 o 
  -3  11   9       26.92       26.61      8.01 o 
  -2  11   9      834.61      826.43     49.90 o 
  -1  11   9       46.22       33.92      6.19 o 
   0  11   9      630.29      601.62     14.04 o 
   1  11   9       44.58       51.47     10.41 o 
   2  11   9      852.30      796.75     29.82 o 
   3  11   9       28.50       29.42      6.18 o 
   4  11   9      398.49      411.98     13.36 o 
  -2  12   9       14.19       -0.44      9.16 o 
  -1  12   9      395.18      398.69     23.01 o 
   0  12   9        0.11        4.77     16.82 o 
   1  12   9      407.44      391.24     22.47 o 
   2  12   9       14.31       17.13      8.28 o 
   0   0  10     4422.14     3839.29    294.86 o 
   1   0  10      212.79      192.45      7.16 o 
   2   0  10     9620.63     8734.71    418.33 o 
   3   0  10      214.54      234.26     16.07 o 
   4   0  10      792.23      755.01     29.92 o 
   5   0  10        4.17       28.07      6.30 o 
   6   0  10     2534.53     2501.44    105.59 o 
   7   0  10       10.83       22.57      6.57 o 
   8   0  10      313.24      354.53     62.77 o 
  -8   1  10       21.33       26.54      7.16 o 
  -7   1  10     1265.60     1358.39     83.35 o 
  -6   1  10       85.29      105.03     11.78 o 
  -5   1  10     2284.18     2178.56    107.12 o 
  -4   1  10      168.53      155.67      9.53 o 
  -3   1  10     6176.00     5651.38    308.62 o 
  -2   1  10      560.75      528.50     31.53 o 
  -1   1  10     5283.66     4678.68    208.08 o 
   0   1  10      182.54      195.14     12.62 o 
   1   1  10     5327.20     4683.54    194.80 o 
   2   1  10      556.23      531.44     25.64 o 
   3   1  10     6201.19     5849.31    296.46 o 
   4   1  10      164.49      175.53     10.31 o 
   5   1  10     2329.08     2239.80    117.48 o 
   6   1  10       79.68       96.90      6.11 o 
   7   1  10     1276.29     1295.84     75.93 o 
   8   1  10       20.90       21.21      6.46 o 
  -8   2  10      490.36      546.55     17.40 o 
  -7   2  10      104.29      100.35      8.36 o 
  -6   2  10     1839.43     1804.92     25.49 o 
  -5   2  10       12.81       16.61      5.19 o 
  -4   2  10     2017.21     1850.99     16.30 o 
  -3   2  10       23.12       51.49      6.68 o 
  -2   2  10     6249.33     5719.12    238.23 o 
  -1   2  10       69.33      107.57      4.97 o 
   0   2  10     3213.59     2596.54     88.09 o 
   1   2  10       65.40       98.88     10.98 o 
   2   2  10     6369.97     5808.67     37.16 o 
   3   2  10       25.77       44.16      6.33 o 
   4   2  10     2045.48     1846.96     22.22 o 
   5   2  10       11.95       25.91      3.42 o 
   6   2  10     1847.95     1817.16     24.52 o 
   7   2  10      103.34      111.68      7.94 o 
   8   2  10      486.10      546.33     16.67 o 
  -8   3  10       14.42       24.33      9.34 o 
  -7   3  10      801.22      837.39     20.15 o 
  -6   3  10       34.61       40.09      4.95 o 
  -5   3  10     1459.04     1426.64     15.76 o 
  -4   3  10       50.39       68.88      4.36 o 
  -3   3  10     1931.57     1769.60     20.21 o 
  -2   3  10        1.41       29.80      8.69 o 
  -1   3  10     3399.49     2937.64    254.98 o 
   0   3  10       42.04       49.01      3.07 o 
   1   3  10     3332.27     2858.19    238.79 o 
   2   3  10        0.74       15.58      3.37 o 
   3   3  10     1838.21     1769.33     84.11 o 
   4   3  10       53.35       62.28      3.84 o 
   5   3  10     1449.63     1435.08     15.73 o 
   6   3  10       35.89       50.65      4.97 o 
   7   3  10      801.76      800.88     18.34 o 
   8   3  10       16.40       23.36      5.39 o 
  -8   4  10      305.66      361.47     15.40 o 
  -7   4  10       22.28       22.79      7.91 o 
  -6   4  10      474.59      486.99     25.57 o 
  -5   4  10       56.42       75.56      4.13 o 
  -4   4  10     2884.76     2675.98     31.76 o 
  -3   4  10        7.77       11.79      6.20 o 
  -2   4  10     1936.94     1825.38    177.42 o 
  -1   4  10       40.62       41.83      4.23 o 
   0   4  10     4381.15     3789.04    348.60 o 
   1   4  10       46.63       42.62      3.25 o 
   2   4  10     1922.50     1800.13     80.88 o 
   3   4  10        8.63        7.09      6.04 o 
   4   4  10     2832.72     2647.38     87.40 o 
   5   4  10       59.28       68.54      7.80 o 
   6   4  10      474.75      470.93     11.09 o 
   7   4  10       21.58       24.39      8.47 o 
   8   4  10      312.76      328.04     15.35 o 
  -7   5  10      203.73      225.11     13.02 o 
  -6   5  10       74.35       56.91      6.31 o 
  -5   5  10     1226.25     1215.34     21.76 o 
  -4   5  10       26.37       38.97      6.28 o 
  -3   5  10     1660.71     1607.99     73.50 o 
  -2   5  10        5.64       11.76      8.09 o 
  -1   5  10     2560.25     2365.23    214.61 o 
   0   5  10     1381.73     1275.85    144.03 o 
   1   5  10     2554.15     2324.35    253.87 o 
   2   5  10        6.81       21.61      4.04 o 
   3   5  10     1713.81     1627.22     89.10 o 
   4   5  10       28.25       45.18      7.88 o 
   5   5  10     1226.18     1192.70     85.42 o 
   6   5  10       72.63       54.68      4.45 o 
   7   5  10      210.23      242.11     13.67 o 
  -7   6  10       60.37       69.45      6.81 o 
  -6   6  10       87.56       87.27      4.72 o 
  -5   6  10       54.95       60.26      4.32 o 
  -4   6  10     1287.45     1240.98     69.75 o 
  -3   6  10      200.18      214.86      8.16 o 
  -2   6  10      210.76      209.57     26.24 o 
  -1   6  10       39.69       56.59      3.92 o 
   0   6  10     2702.93     2417.90    237.21 o 
   1   6  10       44.64       52.09      4.06 o 
   2   6  10      231.09      211.02      8.15 o 
   3   6  10      198.86      213.09      8.51 o 
   4   6  10     1324.19     1225.00     78.53 o 
   5   6  10       57.31       56.22      6.22 o 
   6   6  10       94.12       88.47      6.80 o 
   7   6  10       56.91       83.34      7.95 o 
  -7   7  10      117.47      147.51     10.55 o 
  -6   7  10        5.05        9.00      6.81 o 
  -5   7  10      316.26      314.07     10.79 o 
  -4   7  10       43.67       52.00      4.16 o 
  -3   7  10      242.23      219.44     26.51 o 
  -2   7  10      163.59      160.29     12.38 o 
  -1   7  10      299.06      314.32     32.58 o 
   0   7  10       17.90       29.84      4.37 o 
   1   7  10      278.07      283.80     29.69 o 
   2   7  10      161.12      151.54      8.12 o 
   3   7  10      256.07      232.48     29.84 o 
   4   7  10       41.83       42.82      4.63 o 
   5   7  10      305.12      316.57     20.77 o 
   6   7  10        5.46       -0.96      8.01 o 
   7   7  10      127.57      153.84     11.11 o 
  -6   8  10       15.77        7.00      7.73 o 
  -5   8  10       26.06       32.49      4.21 o 
  -4   8  10      158.22      155.62      8.22 o 
  -3   8  10        5.92       14.02      9.83 o 
  -2   8  10       79.62       72.73      6.23 o 
  -1   8  10       81.94       77.83     17.45 o 
   0   8  10      246.27      221.91     15.18 o 
   1   8  10       81.80       80.31      4.89 o 
   2   8  10       72.63       71.86      6.91 o 
   3   8  10        6.81        5.47     19.47 o 
   4   8  10      157.46      153.39      7.40 o 
   5   8  10       25.93       26.80      7.76 o 
   6   8  10       12.33        7.03      8.50 o 
  -5   9  10       23.03       27.34      7.44 o 
  -4   9  10        1.45        4.67      6.54 o 
  -3   9  10       55.92       53.93      4.71 o 
  -2   9  10       23.79       17.78      7.14 o 
  -1   9  10       55.07       53.42      9.78 o 
   0   9  10       12.58        2.63      6.48 o 
   1   9  10       53.04       40.73      7.52 o 
   2   9  10       22.68        8.11      7.72 o 
   3   9  10       54.06       48.30      5.02 o 
   4   9  10        1.52       15.31      8.87 o 
   5   9  10       21.07       34.18      6.26 o 
  -4  10  10       74.07       69.83      5.25 o 
  -3  10  10       16.00       12.16      8.02 o 
  -2  10  10       38.14       36.67      5.97 o 
  -1  10  10       38.34       36.60      5.17 o 
   0  10  10       12.32       29.24      5.65 o 
   1  10  10       40.67       34.41      6.26 o 
   2  10  10       38.89       40.23      5.20 o 
   3  10  10       16.46       22.22      6.19 o 
   4  10  10       75.72       76.07      5.75 o 
  -3  11  10        2.98       13.30      7.68 o 
  -2  11  10       14.38       16.70     17.15 o 
  -1  11  10      145.33      151.61      8.33 o 
   0  11  10       19.99       18.08     16.67 o 
   1  11  10      142.75      155.87      8.54 o 
   2  11  10       16.10        4.63     14.82 o 
   3  11  10        3.37        7.12      9.72 o 
   1   0  11        3.68        7.20      3.84 o 
   2   0  11      150.39      131.46      9.46 o 
   3   0  11      122.31      115.46      4.38 o 
   4   0  11      174.43      196.91     11.02 o 
   5   0  11       74.21       54.78      2.89 o 
   6   0  11        0.08        5.87      5.91 o 
   7   0  11        2.64       -3.60      6.19 o 
   8   0  11       47.42       51.10      7.53 o 
  -8   1  11       36.22       73.33      7.46 o 
  -7   1  11        6.09        3.61     10.73 o 
  -6   1  11       10.01       12.94      6.25 o 
  -5   1  11       53.68       55.44      2.82 o 
  -4   1  11      370.08      403.85     18.87 o 
  -3   1  11       24.43       22.28      3.21 o 
  -2   1  11       27.17       39.16      2.35 o 
  -1   1  11      217.26      191.27     11.06 o 
   0   1  11     1134.73     1027.30     56.61 o 
   1   1  11      213.63      197.12      8.14 o 
   2   1  11       28.35       37.30      3.70 o 
   3   1  11       27.88       22.18      4.06 o 
   4   1  11      378.08      402.94     27.36 o 
   5   1  11       57.11       55.46      3.43 o 
   6   1  11        9.36       -5.78      6.32 o 
   7   1  11        7.23       -5.45      6.68 o 
   8   1  11       35.59       51.56      4.50 o 
  -8   2  11       11.17       25.61     10.21 o 
  -7   2  11        1.11       -8.75      8.75 o 
  -6   2  11       29.81       27.02      9.12 o 
  -5   2  11      365.69      399.04      9.76 o 
  -4   2  11      451.68      439.86     15.06 o 
  -3   2  11      217.97      220.89      9.64 o 
  -2   2  11      106.66      115.52      8.39 o 
  -1   2  11      873.86      817.88     10.86 o 
   0   2  11      227.14      234.74      6.54 o 
   1   2  11      870.62      769.73     10.49 o 
   2   2  11      103.36       99.15      5.17 o 
   3   2  11      224.83      212.60      8.73 o 
   4   2  11      441.18      444.34     13.04 o 
   5   2  11      370.65      381.82     20.62 o 
   6   2  11       29.76       14.39      8.37 o 
   7   2  11        1.22       -6.28      8.29 o 
   8   2  11       11.54       11.26      9.29 o 
  -7   3  11       64.00       58.14      6.43 o 
  -6   3  11       12.07        0.64      8.24 o 
  -5   3  11      136.72      146.17     10.71 o 
  -4   3  11     1340.37     1270.82     15.02 o 
  -3   3  11       53.84       45.58      3.42 o 
  -2   3  11       33.85       38.26      3.11 o 
  -1   3  11      140.40      144.44      8.09 o 
   0   3  11     1435.08     1289.75     49.61 o 
   1   3  11      143.27      136.55      5.96 o 
   2   3  11       44.43       40.37      3.13 o 
   3   3  11       51.90       46.81      3.53 o 
   4   3  11     1354.44     1283.85     40.91 o 
   5   3  11      134.64      136.65     12.52 o 
   6   3  11       12.13        1.88      7.73 o 
   7   3  11       60.22       70.64      5.82 o 
  -7   4  11      212.15      232.54     13.32 o 
  -6   4  11       88.02       90.77      7.60 o 
  -5   4  11      696.35      730.88     12.78 o 
  -4   4  11      220.32      218.20      8.37 o 
  -3   4  11      349.03      344.15     15.60 o 
  -2   4  11        9.05       17.39      4.79 o 
  -1   4  11     1089.05     1036.84     56.65 o 
   0   4  11      160.62      162.46     20.69 o 
   1   4  11     1068.78      986.60     80.29 o 
   2   4  11       12.13       18.62      9.48 o 
   3   4  11      348.35      318.80     11.37 o 
   4   4  11      213.15      245.50     15.73 o 
   5   4  11      684.24      694.25     12.89 o 
   6   4  11       87.90       91.40      4.79 o 
   7   4  11      214.37      211.05     12.76 o 
  -7   5  11       26.49       36.56      6.31 o 
  -6   5  11      267.04      282.71      9.52 o 
  -5   5  11      191.42      200.82      8.67 o 
  -4   5  11     1544.52     1604.22     17.41 o 
  -3   5  11      268.57      274.27      8.72 o 
  -2   5  11      845.74      839.74     82.14 o 
  -1   5  11      404.36      427.27     48.90 o 
   0   5  11     2068.71     1955.24    118.89 o 
   1   5  11      418.52      402.90     34.75 o 
   2   5  11      832.05      796.57     23.08 o 
   3   5  11      273.81      275.62     30.86 o 
   4   5  11     1555.87     1539.93     61.46 o 
   5   5  11      197.34      190.30      8.81 o 
   6   5  11      260.95      277.71      9.94 o 
   7   5  11       28.33       39.41      6.52 o 
  -6   6  11       17.85       31.76      5.02 o 
  -5   6  11      409.19      419.19     10.98 o 
  -4   6  11      106.11      116.40      6.27 o 
  -3   6  11     1358.26     1319.09     21.96 o 
  -2   6  11      380.24      403.90     69.81 o 
  -1   6  11     1833.33     1697.65    128.06 o 
   0   6  11      600.54      603.55     72.67 o 
   1   6  11     1816.48     1709.14     74.72 o 
   2   6  11      371.79      390.91     19.85 o 
   3   6  11     1346.46     1294.08     61.96 o 
   4   6  11      101.14      130.78     13.53 o 
   5   6  11      408.96      428.99     11.55 o 
   6   6  11       18.16       34.90      5.79 o 
  -6   7  11      579.74      613.85     13.81 o 
  -5   7  11       89.82      100.41      6.61 o 
  -4   7  11      491.38      499.53     36.15 o 
  -3   7  11      133.46      154.89      7.43 o 
  -2   7  11     2102.73     2082.84    114.71 o 
  -1   7  11      173.88      186.25      8.64 o 
   0   7  11     1422.84     1378.15     83.40 o 
   1   7  11      169.57      180.44     16.66 o 
   2   7  11     2150.66     2065.86     29.08 o 
   3   7  11      132.04      160.59      7.91 o 
   4   7  11      509.12      497.18     12.42 o 
   5   7  11       84.65       90.82      5.88 o 
   6   7  11      572.68      593.46     14.92 o 
  -5   8  11      417.70      439.59     17.68 o 
  -4   8  11       65.07       70.17      4.82 o 
  -3   8  11     1119.64     1133.76     57.63 o 
  -2   8  11      110.18      121.03     12.16 o 
  -1   8  11      671.61      688.31     61.11 o 
   0   8  11        4.54       10.79      5.30 o 
   1   8  11      671.38      692.92     41.59 o 
   2   8  11      104.98      118.00     11.46 o 
   3   8  11     1096.09     1130.68     48.14 o 
   4   8  11       63.61       79.15     10.29 o 
   5   8  11      433.73      427.15     13.24 o 
  -4   9  11      240.10      263.30     10.29 o 
  -3   9  11      392.73      385.98     23.21 o 
  -2   9  11     1016.01     1016.25     65.92 o 
  -1   9  11      141.03      183.93     28.65 o 
   0   9  11      218.53      220.00     11.15 o 
   1   9  11      138.47      164.83     14.43 o 
   2   9  11     1018.73     1033.10     36.56 o 
   3   9  11      401.48      395.97     20.80 o 
   4   9  11      228.61      263.89     31.62 o 
  -3  10  11      833.50      792.70     31.94 o 
  -2  10  11      115.16      128.22     13.71 o 
  -1  10  11     1056.43     1006.08     18.59 o 
   0  10  11      152.86      147.90     11.37 o 
   1  10  11     1076.03     1032.15     96.78 o 
   2  10  11      112.90      131.50      7.57 o 
   3  10  11      816.20      781.31     45.58 o 
  -1  11  11      121.02      145.79      8.05 o 
   0  11  11      540.49      478.16     36.44 o 
   1  11  11      117.24      141.29     17.43 o 
   0   0  12      389.85      410.04     23.94 o 
   1   0  12      634.11      657.19     32.39 o 
   2   0  12     4496.36     4371.03    238.53 o 
   3   0  12      411.41      423.88     25.97 o 
   4   0  12      315.58      310.32     14.99 o 
   5   0  12      102.21      112.88      8.27 o 
   6   0  12      661.74      706.14     28.63 o 
   7   0  12       58.65       84.76      4.79 o 
  -7   1  12      482.76      538.33     12.82 o 
  -6   1  12      236.46      282.34     23.91 o 
  -5   1  12      262.65      290.56     25.40 o 
  -4   1  12      181.53      200.26     17.64 o 
  -3   1  12     1130.25     1079.25     65.56 o 
  -2   1  12      715.04      688.47     35.18 o 
  -1   1  12     1805.38     1687.00     88.26 o 
   0   1  12      417.98      399.72     29.56 o 
   1   1  12     1824.19     1690.66     96.22 o 
   2   1  12      701.02      695.12     42.49 o 
   3   1  12     1144.23     1113.49     57.22 o 
   4   1  12      177.40      191.56      7.29 o 
   5   1  12      255.97      281.38     13.48 o 
   6   1  12      232.14      287.22     14.16 o 
   7   1  12      478.04      540.44     12.53 o 
  -7   2  12       56.07       55.41      6.63 o 
  -6   2  12      884.72      907.92     20.55 o 
  -5   2  12      266.96      279.80      9.15 o 
  -4   2  12      343.01      337.45     23.00 o 
  -3   2  12      340.62      363.66     18.94 o 
  -2   2  12     1071.19     1029.97     13.20 o 
  -1   2  12      254.60      275.80     12.80 o 
   0   2  12       75.26       84.41     20.37 o 
   1   2  12      252.84      265.20     18.23 o 
   2   2  12     1051.44     1041.10     65.32 o 
   3   2  12      342.88      360.76     17.53 o 
   4   2  12      334.75      359.93     30.43 o 
   5   2  12      262.73      287.38     11.33 o 
   6   2  12      890.43      978.06     20.58 o 
   7   2  12       57.79       56.49      6.20 o 
  -7   3  12      201.70      210.38     13.66 o 
  -6   3  12      125.43      144.40      7.15 o 
  -5   3  12      517.74      507.62     29.14 o 
  -4   3  12      259.09      272.94     12.51 o 
  -3   3  12      658.52      646.01     15.45 o 
  -2   3  12      318.06      333.23      8.34 o 
  -1   3  12      468.67      465.75      9.30 o 
   0   3  12      314.81      297.44     10.00 o 
   1   3  12      477.70      445.00      9.15 o 
   2   3  12      317.43      330.65     13.70 o 
   3   3  12      658.95      630.89     11.21 o 
   4   3  12      265.13      265.14     12.25 o 
   5   3  12      510.58      499.97     15.23 o 
   6   3  12      126.06      142.09     10.54 o 
   7   3  12      205.39      213.32     12.30 o 
  -6   4  12      107.74      132.01     17.80 o 
  -5   4  12      112.61      123.70     12.54 o 
  -4   4  12      722.75      698.65     14.63 o 
  -3   4  12      143.31      145.60      7.02 o 
  -2   4  12      479.28      478.63     25.05 o 
  -1   4  12      414.99      416.36     30.39 o 
   0   4  12     2422.11     2176.16    125.76 o 
   1   4  12      416.55      400.77     20.18 o 
   2   4  12      475.36      487.99      9.90 o 
   3   4  12      147.34      139.05     13.66 o 
   4   4  12      713.24      701.16     12.55 o 
   5   4  12      116.96      137.16      6.60 o 
   6   4  12      107.27      110.20     13.13 o 
   7   4  12       22.12       32.81      5.98 o 
  -6   5  12        2.50        1.76     10.71 o 
  -5   5  12      309.23      320.00     23.94 o 
  -4   5  12       65.30       77.18      4.58 o 
  -3   5  12      278.52      287.15     10.33 o 
  -2   5  12       31.43       29.87      7.65 o 
  -1   5  12      926.25      840.51     35.99 o 
   0   5  12       46.88       67.72      7.37 o 
   1   5  12      913.55      819.48     50.81 o 
   2   5  12       30.22       32.88      3.59 o 
   3   5  12      279.61      268.68     11.84 o 
   4   5  12       65.12       66.33      4.85 o 
   5   5  12      303.79      319.12     10.19 o 
   6   5  12        2.52       -6.65      6.65 o 
  -6   6  12        6.39        9.01     15.74 o 
  -5   6  12       28.73       32.11      4.17 o 
  -4   6  12      565.94      558.61     23.49 o 
  -3   6  12      277.69      286.18     32.66 o 
  -2   6  12        0.92        6.11     11.87 o 
  -1   6  12      117.12      131.75     15.58 o 
   0   6  12      835.35      760.73     79.60 o 
   1   6  12      119.66      122.69     18.05 o 
   2   6  12        2.54       17.66      4.61 o 
   3   6  12      271.03      272.80      9.60 o 
   4   6  12      564.43      546.07     32.41 o 
   5   6  12       27.60       31.45      6.46 o 
   6   6  12        5.19        6.47      7.00 o 
  -5   7  12      155.94      148.34      7.70 o 
  -4   7  12       82.50       92.35      4.75 o 
  -3   7  12       56.95       68.68      5.03 o 
  -2   7  12       16.58       16.49      6.53 o 
  -1   7  12       50.97       54.10      4.24 o 
   0   7  12        9.98        7.56     11.63 o 
   1   7  12       47.09       57.90      4.30 o 
   2   7  12       16.74       13.50      6.54 o 
   3   7  12       62.12       59.61      5.87 o 
   4   7  12       85.01      102.00      8.63 o 
   5   7  12      148.81      158.91      7.98 o 
  -4   8  12       86.46       98.02      5.33 o 
  -3   8  12        8.50       29.13      5.19 o 
  -2   8  12       11.47       20.34      4.93 o 
  -1   8  12       42.26       38.12      4.38 o 
   0   8  12       57.23       58.36      9.31 o 
   1   8  12       44.09       41.70      4.41 o 
   2   8  12        8.33       17.24      7.51 o 
   3   8  12        7.83       -2.21      7.69 o 
   4   8  12       83.37       88.17      5.35 o 
  -3   9  12       40.79       29.88      4.72 o 
  -2   9  12       50.37       50.22      5.58 o 
  -1   9  12       82.54       72.44      6.38 o 
   0   9  12        2.10        3.07      6.78 o 
   1   9  12       80.76       67.65      5.18 o 
   2   9  12       48.95       51.28      8.84 o 
   3   9  12       40.55       24.06      7.90 o 
  -1  10  12       59.81       63.38      5.62 o 
   0  10  12        0.15        7.84      7.65 o 
   1  10  12       61.81       62.05      6.03 o 
   2  10  12       68.67       57.85      5.63 o 
   1   0  13       10.24        3.63      3.42 o 
   2   0  13       45.20       35.67      7.43 o 
   3   0  13        1.73        2.74      4.74 o 
   4   0  13      314.15      306.60     22.25 o 
   5   0  13        4.96       11.47      3.67 o 
   6   0  13       33.90       29.54      4.37 o 
  -6   1  13       51.08       49.99      4.11 o 
  -5   1  13        7.77        5.61      3.79 o 
  -4   1  13       44.98       50.80      4.40 o 
  -3   1  13       14.57       13.27      3.64 o 
  -2   1  13        8.68       12.99      3.33 o 
  -1   1  13       47.56       43.83      5.77 o 
   0   1  13      486.45      480.32     22.82 o 
   1   1  13       48.74       47.39      3.51 o 
   2   1  13        9.79        6.37      3.41 o 
   3   1  13       14.53        9.56      3.46 o 
   4   1  13       45.32       45.81      4.13 o 
   5   1  13        8.42        3.28      3.76 o 
   6   1  13       49.05       49.17      4.42 o 
  -6   2  13       25.15       27.79      9.41 o 
  -5   2  13       91.80      106.29      6.00 o 
  -4   2  13        1.03        2.31      5.25 o 
  -3   2  13       22.40       24.67      5.49 o 
  -2   2  13       14.54       10.33      5.08 o 
  -1   2  13      122.08      117.31     10.47 o 
   0   2  13       51.57       66.50      3.67 o 
   1   2  13      123.58      116.23     16.61 o 
   2   2  13       14.47       17.38      4.91 o 
   3   2  13       22.56       23.86      3.98 o 
   4   2  13        1.00       -2.94      5.11 o 
   5   2  13       90.30      104.05     13.90 o 
   6   2  13       23.56       18.69      9.13 o 
  -6   3  13       19.04       22.31      4.68 o 
  -5   3  13       25.17       33.88      5.96 o 
  -4   3  13      402.60      434.89     13.11 o 
  -3   3  13      155.59      147.62      7.38 o 
  -2   3  13      145.46      137.10      6.46 o 
  -1   3  13       23.51       33.20      4.45 o 
   0   3  13      515.98      521.03     10.45 o 
   1   3  13       23.44       22.95      3.81 o 
   2   3  13      139.77      138.06      6.57 o 
   3   3  13      148.24      135.83      6.51 o 
   4   3  13      401.70      424.23     10.28 o 
   5   3  13       25.61       24.12      8.36 o 
   6   3  13       15.36       15.41      8.53 o 
  -6   4  13       53.94       54.62      4.50 o 
  -5   4  13      174.06      199.92     10.38 o 
  -4   4  13       39.93       36.76      4.01 o 
  -3   4  13       20.27       29.90      6.06 o 
  -2   4  13      173.10      182.56      7.58 o 
  -1   4  13        4.67       15.07      5.20 o 
   0   4  13       72.86       83.00      4.50 o 
   1   4  13        3.92       10.30      5.19 o 
   2   4  13      179.37      170.09     10.90 o 
   3   4  13       23.95       18.45      4.11 o 
   4   4  13       42.71       37.70      7.96 o 
   5   4  13      177.69      174.78      7.97 o 
   6   4  13       57.32       54.97      4.36 o 
  -5   5  13       80.93       98.19      5.46 o 
  -4   5  13      185.08      210.90     11.15 o 
  -3   5  13       40.62       52.33      4.00 o 
  -2   5  13       57.14       68.76      9.55 o 
  -1   5  13      122.00      121.39      6.00 o 
   0   5  13      532.49      551.60     11.61 o 
   1   5  13      126.55      123.21     11.83 o 
   2   5  13       55.74       58.93      4.59 o 
   3   5  13       39.80       48.56      4.96 o 
   4   5  13      187.48      193.89      8.83 o 
   5   5  13       82.59       90.48     10.85 o 
  -5   6  13       52.37       79.47      5.89 o 
  -4   6  13       14.26       19.58      6.43 o 
  -3   6  13      272.60      296.69      9.98 o 
  -2   6  13        7.25       21.04      4.24 o 
  -1   6  13      424.26      384.66     10.76 o 
   0   6  13        2.18        5.38      5.76 o 
   1   6  13      429.12      410.33     21.35 o 
   2   6  13        9.71       19.01      5.71 o 
   3   6  13      280.65      296.59      9.90 o 
   4   6  13       14.60       24.55      5.00 o 
   5   6  13       49.97       68.24      4.98 o 
  -4   7  13       52.87       61.46      7.32 o 
  -3   7  13       43.80       45.29      4.46 o 
  -2   7  13      345.16      350.48     13.70 o 
  -1   7  13       82.51       96.04      4.65 o 
   0   7  13       50.76       64.51      4.16 o 
   1   7  13       77.27       98.15      5.66 o 
   2   7  13      331.97      358.27     10.66 o 
   3   7  13       39.50       50.24      7.65 o 
   4   7  13       51.07       61.52      7.51 o 
  -3   8  13      120.80      141.68      6.94 o 
  -2   8  13       37.37       43.64      4.60 o 
  -1   8  13       36.51       42.26      4.57 o 
   0   8  13       87.64      100.52      5.40 o 
   1   8  13       42.23       59.95      4.71 o 
   2   8  13       39.18       49.19     11.13 o 
   3   8  13      117.92      134.17      7.41 o 
  -1   9  13      111.85      114.36      5.85 o 
   0   9  13       24.01       34.64      4.73 o 
   1   9  13      104.99      117.80      6.65 o 
   0   0  14      437.97      369.53     33.40 o 
   1   0  14       59.39       37.97      3.30 o 
   2   0  14     1736.98     1728.94     79.01 o 
   3   0  14       71.83       73.83      9.04 o 
   4   0  14       38.73       46.22      4.33 o 
   5   0  14        0.13        2.13      4.00 o 
  -5   1  14      169.38      192.15     14.16 o 
  -4   1  14       25.92       38.10      3.02 o 
  -3   1  14      651.02      659.01     36.25 o 
  -2   1  14       38.36       36.06      3.69 o 
  -1   1  14      430.48      415.09     23.36 o 
   0   1  14        0.84       13.67      3.55 o 
   1   1  14      417.53      413.32     12.52 o 
   2   1  14       34.54       36.55      6.03 o 
   3   1  14      638.82      670.62     35.89 o 
   4   1  14       23.77       40.78      5.10 o 
   5   1  14      165.06      194.02     17.14 o 
  -5   2  14        7.36       12.74      8.02 o 
  -4   2  14      155.98      132.47      9.79 o 
  -3   2  14       10.30        8.48      5.84 o 
  -2   2  14      634.13      669.64     12.55 o 
  -1   2  14       90.14       89.89      4.96 o 
   0   2  14      134.54      137.27      6.40 o 
   1   2  14       83.39       82.40      4.69 o 
   2   2  14      632.28      652.15     57.87 o 
   3   2  14        8.70       11.08      5.75 o 
   4   2  14      144.07      121.72      5.97 o 
   5   2  14        6.06        9.27      5.97 o 
  -5   3  14      383.54      438.74     12.23 o 
  -4   3  14       22.37       23.33      5.31 o 
  -3   3  14      345.12      381.05     29.69 o 
  -2   3  14       10.64        8.49      5.41 o 
  -1   3  14      432.11      423.43     12.86 o 
   0   3  14        8.80       14.09      7.14 o 
   1   3  14      436.62      417.10     10.29 o 
   2   3  14       13.57        1.03     13.18 o 
   3   3  14      358.44      344.02     13.27 o 
   4   3  14       25.78       24.78      4.64 o 
   5   3  14      391.89      391.27     39.41 o 
  -5   4  14        5.21       -0.34      6.90 o 
  -4   4  14      381.30      397.79     11.22 o 
  -3   4  14        2.08        4.33      5.59 o 
  -2   4  14      157.33      167.18      7.67 o 
  -1   4  14       21.78       10.07      6.25 o 
   0   4  14      598.41      547.12     20.68 o 
   1   4  14       23.29       26.49      4.55 o 
   2   4  14      164.65      159.57      9.40 o 
   3   4  14        2.64        7.70      5.71 o 
   4   4  14      393.08      401.00     25.01 o 
   5   4  14        6.10       -4.21      6.86 o 
  -4   5  14       31.94       36.02      4.44 o 
  -3   5  14      101.94      118.68     14.19 o 
  -2   5  14        8.10       11.06      7.28 o 
  -1   5  14      410.19      366.02     10.65 o 
   0   5  14       76.62       56.62      4.51 o 
   1   5  14      410.84      378.67     10.68 o 
   2   5  14        6.96       11.35      5.82 o 
   3   5  14       99.36      114.21     16.48 o 
   4   5  14       30.31       33.95      5.28 o 
  -4   6  14      304.69      305.32     10.53 o 
  -3   6  14      112.67      119.11      6.82 o 
  -2   6  14        9.07       13.03      6.02 o 
  -1   6  14       14.02       22.26      7.41 o 
   0   6  14      450.50      435.97     16.73 o 
   1   6  14       15.33       16.89      9.62 o 
   2   6  14        8.56       18.39      6.67 o 
   3   6  14      109.95      117.07      6.83 o 
   4   6  14      300.36      306.37     10.57 o 
  -3   7  14       35.39       28.76      9.54 o 
  -2   7  14       27.89       26.55      5.34 o 
  -1   7  14       40.36       42.55      4.52 o 
   0   7  14        2.02       -6.36      6.36 o 
   1   7  14       38.66       29.04      7.49 o 
   2   7  14       28.32       32.17      7.70 o 
   3   7  14       32.99       26.58      5.64 o 
  -1   8  14       57.07       47.34      8.74 o 
   0   8  14       52.85       54.93      4.82 o 
   1   8  14       57.80       66.24      7.59 o 
   1   0  15       12.53        9.53      3.58 o 
   2   0  15        1.17       -3.50      5.61 o 
   3   0  15       37.36       40.55      7.17 o 
   4   0  15        0.25       -4.10      4.51 o 
  -4   1  15       48.55       68.53      7.62 o 
  -3   1  15       14.62       21.22      4.76 o 
  -2   1  15        9.31       14.94      4.54 o 
  -1   1  15       12.66        4.56      4.51 o 
   0   1  15      122.10      131.11      5.02 o 
   1   1  15       12.60        8.59      4.45 o 
   2   1  15        8.37        7.99      4.45 o 
   3   1  15       15.00       16.19      4.93 o 
   4   1  15       49.70       68.17      3.22 o 
  -4   2  15       10.53       20.56      6.33 o 
  -3   2  15       55.25       54.75      4.59 o 
  -2   2  15       18.11       16.95      6.69 o 
  -1   2  15       97.44      109.42      9.51 o 
   0   2  15      143.64      131.15     18.64 o 
   1   2  15       95.61      104.64      8.14 o 
   2   2  15       16.35       27.21     10.49 o 
   3   2  15       49.60       42.60      7.98 o 
   4   2  15       11.24       10.51      6.49 o 
  -4   3  15      368.27      445.49     12.52 o 
  -3   3  15       10.65       11.72      7.31 o 
  -2   3  15       19.20       22.72      5.05 o 
  -1   3  15       41.38       39.29      4.41 o 
   0   3  15      418.52      463.98     23.57 o 
   1   3  15       43.60       26.66      7.47 o 
   2   3  15       15.78       18.22      6.50 o 
   3   3  15        9.33       11.42     12.60 o 
   4   3  15      364.52      416.43     27.19 o 
  -3   4  15      162.00      183.11      9.53 o 
  -2   4  15      103.22      116.15      6.26 o 
  -1   4  15      212.98      225.51      9.64 o 
   0   4  15        3.25        3.67      6.87 o 
   1   4  15      215.69      225.01      9.41 o 
   2   4  15      102.43      117.48      6.54 o 
   3   4  15      163.86      178.15      9.16 o 
  -3   5  15        1.48       10.75     13.21 o 
  -2   5  15      157.19      161.86      8.29 o 
  -1   5  15       18.29       19.37      7.84 o 
   0   5  15      441.93      490.79     12.73 o 
   1   5  15       21.00       19.89      7.33 o 
   2   5  15      164.43      157.67     14.75 o 
   3   5  15        0.83        1.24      7.35 o 
  -1   6  15      346.71      379.14     12.06 o 
   0   6  15       16.61        8.38      8.19 o 
   1   6  15      345.25      389.33     15.83 o 
   2   6  15       13.23       13.87      9.16 o 
   0   0  16      149.22      169.82      7.95 o 
   1   0  16       13.86       33.34      3.80 o 
   2   0  16      696.79      779.30     41.22 o 
   3   0  16       32.91       65.33      3.60 o 
  -3   1  16      392.67      437.27     23.17 o 
  -2   1  16        2.29        6.74      6.17 o 
  -1   1  16      505.39      571.77     37.97 o 
   0   1  16      183.52      246.91     18.46 o 
   1   1  16      500.16      559.15     21.96 o 
   2   1  16        1.54       14.25      4.91 o 
   3   1  16      382.96      430.26     28.23 o 
  -2   2  16      665.50      728.59     43.60 o 
  -1   2  16      180.61      222.03     18.99 o 
   0   2  16      401.24      400.45     36.97 o 
   1   2  16      181.93      256.43     19.17 o 
   2   2  16      662.62      757.66     69.94 o 
  -2   3  16       88.42      129.15      8.19 o 
  -1   3  16      400.22      413.28     23.48 o 
   0   3  16       79.77       84.32      5.45 o 
   1   3  16      398.04      423.51     39.30 o 
   2   3  16       86.44      111.94      6.66 o 
  -1   4  16        4.98       11.29      7.85 o 
   0   4  16      347.92      381.72     30.63 o 
   1   4  16        5.40       23.54      7.63 o 
                                                 
